# Supplementary material for: Machine Learning Analysis Reveals Biomarkers for the Detection of Neurological Diseases
Source: Front Mol Neurosci. 2022 May 31;15:889728. doi: 10.3389/fnmol.2022.889728 (PMC9194858; doi:10.3389/fnmol.2022.889728)
Supplement: Supplementary file 1 [file Data_Sheet_1.XLSX]

## Sheet: Sheet1
probeset_id	affy_snp_id_cases	affy_snp_id_controls	n_AA_cases	n_AA_controls	n_AB_cases	n_AB_controls	n_BB_cases	n_BB_controls	test.statistic	exact.pvalue	asymptotic.pvalue	Affy SNP ID	dbSNP RS ID	dbSNP Loctype	Chromosome	Physical Position	Position End	ChrX pseudo-autosomal region 1	Cytoband	Flank	Allele A	Allele B	Ref Allele	Alt Allele	Associated Gene	Genetic Map	Microsatellite	Allele Frequencies	Heterozygous Allele Frequencies	Number of individuals	In Hapmap	Strand Versus dbSNP	Probe Count	ChrX pseudo-autosomal region 2	Minor Allele	Minor Allele Frequency	OMIM	Biomedical	Annotation Notes	Strand	disease
AFFX-KIT-000106	Affx-23285236	Affx-23285236	43	198	68	188	12	51	-1.24328	0.122187	0.106882	Affx-23285236	rs17051350	2	4	122322242	122322242	0	q27	GATATTCTAAAATGTGTTTATGACTTTTTCCTAAG[G/T]CTGGAGGCTAAGATTCCTGCCCACTAAACACTTTT	T	G	G	T	ENST00000512235 // upstream // 20028 // Hs.368977 // QRFPR // 84109 // pyroglutamylated RFamide peptide receptor /// ENST00000583825 // downstream // 1500 // --- // --- // --- // --- /// NM_001154 // downstream // 266910 // Hs.480653 // ANXA5 // 308 // annexin A5 /// NM_198179 // upstream // 20061 // Hs.368977 // QRFPR // 84109 // pyroglutamylated RFamide peptide receptor	123.4481 // D4S427 // D4S1612 // --- // --- // deCODE /// 124.4482 // D4S1573 // D4S1612 // AFM266VF9 // AFM319ZC1 // Marshfield /// 119.6516 // --- // --- // 532886 // 770405 // SLM1	D4S454 // downstream // 124760 /// D4S1612 // upstream // 2303	0.6529 // 0.3471 // CEU /// 0.2371 // 0.7629 // CHB /// 0.2079 // 0.7921 // JPT /// 0.7386 // 0.2614 // YRI	0.4824 // CEU /// 0.3505 // CHB /// 0.3258 // JPT /// 0.3864 // YRI	170 // CEU /// 194 // CHB /// 178 // JPT /// 176 // YRI	YES	same	1	0	G // CEU /// T // CHB /// T // JPT /// G // YRI	0.3471 // CEU /// 0.2371 // CHB /// 0.2079 // JPT /// 0.2614 // YRI	131230 // {Pregnancy loss, recurrent, susceptibility to, 3} // 614391 // downstream	---	---	+	AD
AFFX-KIT-000204	Affx-2699319	Affx-2699319	48	167	61	201	13	68	0.84942	0.821868	0.802176	Affx-2699319	rs4962311	2	10	127244526	127244526	0	q26.13	GCCTGTTTACCGGCCACGTCTGAAGTGTTTTGTAC[C/T]GTCTCAAGTGTGTTCTCAAGTGTTTTGTTCTGAAG	T	C	T	C	ENST00000431701 // upstream // 82025 // --- // --- // --- // --- /// ENST00000446081 // upstream // 18414 // Hs.652647 // LOC100169752 // 100169752 // uncharacterized LOC100169752 /// NM_001083914 // upstream // 394902 // Hs.501345 // CTBP2 // 1488 // C-terminal binding protein 2 /// NR_023362 // upstream // 18414 // Hs.652647 // LOC100169752 // 100169752 // uncharacterized LOC100169752	154.5607 // D10S1656 // D10S575 // --- // --- // deCODE /// 152.0235 // D10S2322 // D10S575 // AAC1C02 // AFM270XB1 // Marshfield /// 146.6887 // --- // --- // 540785 // 541035 // SLM1	D10S2461 // downstream // 469138 /// D10S1286E // upstream // 110782	0.6412 // 0.3588 // CEU /// 0.5258 // 0.4742 // CHB /// 0.6742 // 0.3258 // JPT /// 0.4489 // 0.5511 // YRI	0.4118 // CEU /// 0.5979 // CHB /// 0.4494 // JPT /// 0.4205 // YRI	170 // CEU /// 194 // CHB /// 178 // JPT /// 176 // YRI	YES	same	1	0	C // CEU /// C // CHB /// C // JPT /// T // YRI	0.3588 // CEU /// 0.4742 // CHB /// 0.3258 // JPT /// 0.4489 // YRI	---	---	---	+	AD
AFFX-KIT-000438	Affx-17691834	Affx-17691834	3	31	38	177	82	229	-3.04138	0.00121949	0.0011775	Affx-17691834	rs4663098	2	2	127873035	127873035	0	q14.3	GTCTTTAAACCTTGACCCCTGCGTGGTCTATGCTG[C/T]GGCTAAAAAGTAGTAGACTGAGATGCTGACGACGA	T	C	T	C	ENST00000316724 // upstream // 8104 // Hs.193163 // BIN1 // 274 // bridging integrator 1 /// ENST00000419265 // upstream // 54552 // --- // --- // --- // --- /// NM_001001665 // downstream // 68377 // Hs.407639 // CYP27C1 // 339761 // cytochrome P450, family 27, subfamily C, polypeptide 1 /// NM_139348 // upstream // 8132 // Hs.193163 // BIN1 // 274 // bridging integrator 1	139.8918 // D2S383 // D2S95 // --- // --- // deCODE /// 133.4069 // D2S2339 // D2S95 // AFM319TC9 // D2S95 // Marshfield /// 127.3059 // --- // D2S2215 // 44755 // --- // SLM1	D2S1563E // downstream // 67058 /// D2S2558 // upstream // 141830	0.2294 // 0.7706 // CEU /// 0.3505 // 0.6495 // CHB /// 0.4494 // 0.5506 // JPT /// 0.1761 // 0.8239 // YRI	0.3647 // CEU /// 0.4742 // CHB /// 0.5169 // JPT /// 0.3068 // YRI	170 // CEU /// 194 // CHB /// 178 // JPT /// 176 // YRI	YES	same	1	0	T // CEU /// T // CHB /// T // JPT /// T // YRI	0.2294 // CEU /// 0.3505 // CHB /// 0.4494 // JPT /// 0.1761 // YRI	601248 // Myopathy, centronuclear, autosomal recessive // 255200 // upstream /// 601248 // Myopathy, centronuclear, autosomal recessive // 255200 // upstream	---	---	+	AD
AFFX-SNP-000239	Affx-5696180	Affx-5696180	55	162	51	205	15	70	1.67764	0.960697	0.953292	Affx-5696180	rs6658631	2	1	167158183	167158183	0	q24.1	AAATCAAGCAGCCACTTTATAATTTGGAAAAATTT[A/C]ATTTTCAGGTAGTCATCATGTTATAATAATTGTCT	A	C	C	A	ENST00000426709 // intron // 0 // Hs.568496 // --- // --- // RBSG4 mRNA, complete sequence, clone: HP08909-RBdS015P04 /// ENST00000428030 // intron // 0 // Hs.568496 // --- // --- // RBSG4 mRNA, complete sequence, clone: HP08909-RBdS015P04 /// ENST00000446687 // intron // 0 // Hs.568496 // --- // --- // RBSG4 mRNA, complete sequence, clone: HP08909-RBdS015P04 /// ENST00000457941 // intron // 0 //…	167.7508 // D1S2762 // D1S2630 // --- // --- // deCODE /// 180.1520 // D1S2673 // D1S196 // AFMA239YD1 // AFM063XG9 // Marshfield /// 168.1411 // --- // --- // 525702 // 64124 // SLM1	D1S2762 // downstream // 202053 /// D1S2630 // upstream // 57901	0.5824 // 0.4176 // CEU /// 0.8247 // 0.1753 // CHB /// 0.6461 // 0.3539 // JPT /// 0.6023 // 0.3977 // YRI	0.4824 // CEU /// 0.3093 // CHB /// 0.4157 // JPT /// 0.4773 // YRI	170 // CEU /// 194 // CHB /// 178 // JPT /// 176 // YRI	YES	same	1	0	C // CEU /// C // CHB /// C // JPT /// C // YRI	0.4176 // CEU /// 0.1753 // CHB /// 0.3539 // JPT /// 0.3977 // YRI	---	---	---	+	AD
AFFX-SNP-000258	Affx-31074661	Affx-31074661	21	86	55	193	47	158	-0.629488	0.288904	0.264515	Affx-31074661	rs2301632	2	7	90221052	90221052	0	q21.13	GAGGGGAACTTACCAGTTTTTAATGCATGCTTTGA[C/T]GCTGGTAGTTTATCTTCTGCAAACTATTCTGAGCT	T	C	C	T	ENST00000412669 // exon // 0 // Hs.669210 // LOC101059921 // 101059921 // uncharacterized LOC101059921 /// ENST00000415965 // exon // 0 // Hs.669210 // LOC101059921 // 101059921 // uncharacterized LOC101059921 /// ENST00000430760 // intron // 0 // Hs.258576 // CDK14 // 5218 // cyclin-dependent kinase 14 /// ENST00000441971 // exon // 0 // Hs.669210 // LOC101059921 // 101059921 // uncharacterized …	101.0896 // GATA156A05 // D7S2410 // --- // --- // deCODE /// 100.7639 // UNKNOWN // D7S558 // GATA156A05 // MFD267 // Marshfield /// 96.2598 // --- // --- // 49271 // 65890 // SLM1	D7S2152E // downstream // 303463 /// D7S2664 // upstream // 7585	0.3824 // 0.6176 // CEU /// 0.6649 // 0.3351 // CHB /// 0.7079 // 0.2921 // JPT /// 0.5114 // 0.4886 // YRI	0.5059 // CEU /// 0.5258 // CHB /// 0.3596 // JPT /// 0.5227 // YRI	170 // CEU /// 194 // CHB /// 178 // JPT /// 176 // YRI	YES	reverse	1	0	T // CEU /// C // CHB /// C // JPT /// C // YRI	0.3824 // CEU /// 0.3351 // CHB /// 0.2921 // JPT /// 0.4886 // YRI	---	---	---	+	AD
AFFX-SNP-000465	Affx-23149207	Affx-23149207	82	299	36	121	5	15	-0.480084	0.345875	0.315584	Affx-23149207	rs6843082	2	4	111718067	111718067	0	q25	CTGACACTGTTGGTGATGAGTGGTGCATAACAGCC[A/G]TTTCAGCTCTGAGGCTATCAAATAGTGAAAGAGAA	A	G	G	A	ENST00000512794 // exon // 0 // --- // --- // --- // --- /// NM_001204399 // upstream // 154788 // Hs.643588 // PITX2 // 5308 // paired-like homeodomain 2 /// NM_152400 // upstream // 1348486 // Hs.23439 // C4orf32 // 132720 // chromosome 4 open reading frame 32	114.7396 // D4S2945 // D4S406 // --- // --- // deCODE /// 116.4513 // D4S2945 // D4S2297 // AFMA302WB5 // UT5657 // Marshfield /// 111.6843 // --- // --- // 46475 // 52848 // SLM1	D4S2940 // downstream // 5719 /// D4S406 // upstream // 308	0.8235 // 0.1765 // CEU /// 0.3505 // 0.6495 // CHB /// 0.2416 // 0.7584 // JPT /// 0.7045 // 0.2955 // YRI	0.3529 // CEU /// 0.4330 // CHB /// 0.4382 // JPT /// 0.4091 // YRI	170 // CEU /// 194 // CHB /// 178 // JPT /// 176 // YRI	YES	same	1	0	G // CEU /// A // CHB /// A // JPT /// G // YRI	0.1765 // CEU /// 0.3505 // CHB /// 0.2416 // JPT /// 0.2955 // YRI	601542 // Peters anomaly // 604229 // upstream /// 601542 // Ring dermoid of cornea // 180550 // upstream /// 601542 // Iridogoniodysgenesis, type 2 // 137600 // upstream /// 601542 // Axenfeld-Rieger syndrome, type 1 // 180500 // upstream	---	---	+	AD
AFFX-SNP-000694	Affx-29257683	Affx-29257683	74	280	46	142	3	15	-0.518105	0.332601	0.302192	Affx-29257683	rs529607	2	6	92393990	92393990	0	q15	TTGATTGGGTTGTAAGGATTAAAGTGATCCAAAAG[C/T]ACAACTAGTCTTATAAATAAAGTTTGTTGATTTCC	T	C	T	C	ENST00000437768 // intron // 0 // Hs.586238 // --- // --- // CDNA clone IMAGE:5284581 /// NM_004440 // downstream // 1555750 // Hs.73962 // EPHA7 // 2045 // EPH receptor A7 /// NR_039786 // downstream // 162535 // --- // MIR4643 // 100616174 // microRNA 4643	99.5868 // D6S1631 // D6S1043 // --- // --- // deCODE /// 100.2807 // D6S1631 // D6S458 // AFMB296XH1 // AFM311WA5 // Marshfield /// 100.3622 // --- // --- // 979978 // 739304 // SLM1	D6S1631 // downstream // 353653 /// D6S1444 // upstream // 8369	0.7235 // 0.2765 // CEU /// 0.6082 // 0.3918 // CHB /// 0.6348 // 0.3652 // JPT /// 0.5455 // 0.4545 // YRI	0.3882 // CEU /// 0.4948 // CHB /// 0.4831 // JPT /// 0.4545 // YRI	170 // CEU /// 194 // CHB /// 178 // JPT /// 176 // YRI	YES	reverse	1	0	C // CEU /// C // CHB /// C // JPT /// C // YRI	0.2765 // CEU /// 0.3918 // CHB /// 0.3652 // JPT /// 0.4545 // YRI	---	---	---	+	AD
AFFX-SNP-000746	Affx-21838843	Affx-21838843	23	101	58	215	42	120	-1.52542	0.0729498	0.0635772	Affx-21838843	rs7649137	2	3	185584537	185584537	0	q27.2	GAGTCACAGGTGCTTGCAGTTAGAAGCTGTTGATT[A/G]TATGGGAACAGTGAGTGCTGCAAGGATAGGGTGGG	A	G	G	A	ENST00000382199 // upstream // 41693 // Hs.35354 // IGF2BP2 // 10644 // insulin-like growth factor 2 mRNA binding protein 2 /// ENST00000453386 // downstream // 49157 // Hs.533122 // TRA2B // 6434 // transformer 2 beta homolog (Drosophila) /// NM_001007225 // upstream // 41710 // Hs.35354 // IGF2BP2 // 10644 // insulin-like growth factor 2 mRNA binding protein 2 /// NM_004593 // downstream // 478…	192.1211 // D3S1530 // D3S1617 // --- // --- // deCODE /// 198.1026 // D3S3583 // D3S1617 // AFMA239ZB5 // AFM349XC5 // Marshfield /// 187.5188 // --- // D3S3570 // 926319 // --- // SLM1	D3S4205 // downstream // 191724 /// D3S2889E // upstream // 179610	0.4882 // 0.5118 // CEU /// 0.7062 // 0.2938 // CHB /// 0.6348 // 0.3652 // JPT /// 0.4432 // 0.5568 // YRI	0.5294 // CEU /// 0.4021 // CHB /// 0.5281 // JPT /// 0.5227 // YRI	170 // CEU /// 194 // CHB /// 178 // JPT /// 176 // YRI	YES	same	1	0	A // CEU /// G // CHB /// G // JPT /// A // YRI	0.4882 // CEU /// 0.2938 // CHB /// 0.3652 // JPT /// 0.4432 // YRI	608289 // {Diabetes mellitus, noninsulin-dependent, susceptibility to} // 125853 // upstream /// 608289 // {Diabetes mellitus, noninsulin-dependent, susceptibility to} // 125853 // upstream	---	---	+	AD
AFFX-SNP-000747	Affx-11522070	Affx-11522070	12	76	30	145	80	211	-3.22102	0.000621544	0.000638669	Affx-11522070	rs7178589	2	15	39179307	39179307	0	q14	TAGTTTACTTGCATGTCTAGGAGGAAAAGGAATTG[A/G]GTTTTGATGACACATGGCAGGCAGCCTTTGCTGAG	A	G	A	G	ENST00000560197 // intron // 0 // Hs.540335 // --- // --- // Transcribed locus /// ENST00000560484 // intron // 0 // Hs.540335 // --- // --- // Transcribed locus /// ENST00000561058 // intron // 0 // Hs.540335 // --- // --- // Transcribed locus /// NM_207444 // downstream // 187068 // Hs.448785 // C15orf53 // 400359 // chromosome 15 open reading frame 53 /// NM_207445 // upstream // 363578 // Hs.…	38.6754 // D15S1012 // D15S146 // --- // --- // deCODE /// 36.1783 // D15S1012 // D15S641 // AFMB298WH9 // ATA3E11 // Marshfield /// 37.0839 // --- // --- // 52232 // 544645 // SLM1	D15S1012 // downstream // 171781 /// D15S1044 // upstream // 489654	0.3059 // 0.6941 // CEU /// 0.3660 // 0.6340 // CHB /// 0.2697 // 0.7303 // JPT /// 0.5000 // 0.5000 // YRI	0.4706 // CEU /// 0.4433 // CHB /// 0.4270 // JPT /// 0.5682 // YRI	170 // CEU /// 194 // CHB /// 178 // JPT /// 176 // YRI	YES	same	1	0	A // CEU /// A // CHB /// A // JPT /// A // YRI	0.3059 // CEU /// 0.3660 // CHB /// 0.2697 // JPT /// 0.5000 // YRI	---	---	---	+	AD
AFFX-SNP-001092	Affx-12142622	Affx-12142622	29	119	58	227	36	91	-1.69386	0.0526333	0.0451462	Affx-12142622	rs706443	2	1	58909744	58909744	0	p32.2	GAATAGTAATTGCTGACTTGTTGTTATTACTCTCA[C/T]TCTCCTGTCTTGGTTCTTATTCAAACTCCAGTATT	T	C	T	C	ENST00000467509 // intron // 0 // Hs.425769 // OMA1 // 115209 // OMA1 zinc metallopeptidase /// ENST00000485760 // intron // 0 // Hs.477370 // DAB1 // 1600 // Dab, reelin signal transducer, homolog 1 (Drosophila) /// NM_021080 // upstream // 193533 // Hs.477370 // DAB1 // 1600 // Dab, reelin signal transducer, homolog 1 (Drosophila) /// NM_145243 // downstream // 36647 // Hs.425769 // OMA1 // 115…	82.5837 // D1S2648 // D1S220 // --- // --- // deCODE /// 86.8844 // D1S405 // D1S220 // UT2271 // AFM162XG3 // Marshfield /// 76.9420 // D1S2869 // D1S220 // --- // --- // SLM1	D1S2648 // downstream // 10577 /// D1S2080 // upstream // 31519	0.5294 // 0.4706 // CEU /// 0.3299 // 0.6701 // CHB /// 0.3090 // 0.6910 // JPT /// 0.5000 // 0.5000 // YRI	0.5412 // CEU /// 0.4330 // CHB /// 0.3933 // JPT /// 0.4545 // YRI	170 // CEU /// 194 // CHB /// 178 // JPT /// 176 // YRI	YES	same	1	0	C // CEU /// T // CHB /// T // JPT /// T // YRI	0.4706 // CEU /// 0.3299 // CHB /// 0.3090 // JPT /// 0.5000 // YRI	---	---	---	+	AD
AFFX-SNP-001395	Affx-5514992	Affx-5514992	38	155	67	215	18	67	-0.560523	0.313298	0.287562	Affx-5514992	rs4133290	2	1	159819491	159819491	0	q23.2	CATACATTTATAATTAAATGATATTAAAACAAAGG[C/T]GATAAGTACTCAAAACTCACCACTTCCTGATGACT	T	C	T	C	ENST00000368102 // intron // 0 // Hs.647718 // C1orf204 // 284677 // chromosome 1 open reading frame 204 /// ENST00000491974 // intron // 0 // Hs.647718 // C1orf204 // 284677 // chromosome 1 open reading frame 204 /// NM_001134233 // intron // 0 // Hs.647718 // C1orf204 // 284677 // chromosome 1 open reading frame 204	155.1128 // CRP // D1S1167 // --- // --- // deCODE /// 166.0512 // CRP // D1S2771 // MFD57 // AFMB334XB1 // Marshfield /// 157.2541 // --- // D1S2707 // 60242 // --- // SLM1	D1S2469 // downstream // 26063 /// D29543 // upstream // 68576	0.6000 // 0.4000 // CEU /// 0.5979 // 0.4021 // CHB /// 0.6573 // 0.3427 // JPT /// 0.8352 // 0.1648 // YRI	0.5412 // CEU /// 0.4124 // CHB /// 0.4382 // JPT /// 0.2841 // YRI	170 // CEU /// 194 // CHB /// 178 // JPT /// 176 // YRI	YES	reverse	1	0	C // CEU /// C // CHB /// C // JPT /// C // YRI	0.4000 // CEU /// 0.4021 // CHB /// 0.3427 // JPT /// 0.1648 // YRI	---	---	---	+	AD
AFFX-SNP-001829	Affx-29204782	Affx-29204782	10	37	54	168	59	230	0.689423	0.779548	0.754721	Affx-29204782	rs9379248	2	6	8854864	8854864	0	p24.3	TGGATTGTGGTCCAGTTGTTATAGTTTGAAAGTTC[C/T]CCATGTGATTCTAATGGAAAGACAGTAGAAACCTT	T	C	C	T	ENST00000429060 // downstream // 69186 // Hs.311049 // LOC100506207 // 100506207 // uncharacterized LOC100506207 /// ENST00000431369 // downstream // 269590 // Hs.42339 // LOC100506288 // 100506288 // uncharacterized LOC100506288 /// NM_001032280 // downstream // 1542052 // Hs.519880 // TFAP2A // 7020 // transcription factor AP-2 alpha (activating enhancer binding protein 2 alpha) /// NR_038980 /…	21.2383 // D6S277 // D6S410 // --- // --- // deCODE /// 15.1635 // D6S1547 // D6S410 // AFMA132YF5 // AFM203XE11 // Marshfield /// 18.6300 // --- // D6S410 // 815197 // --- // SLM1	D6S296 // downstream // 1216 /// D6S2159 // upstream // 83503	0.1941 // 0.8059 // CEU /// 0.5928 // 0.4072 // CHB /// 0.5112 // 0.4888 // JPT /// 0.2557 // 0.7443 // YRI	0.2941 // CEU /// 0.4845 // CHB /// 0.5506 // JPT /// 0.3750 // YRI	170 // CEU /// 194 // CHB /// 178 // JPT /// 176 // YRI	YES	same	1	0	T // CEU /// C // CHB /// C // JPT /// T // YRI	0.1941 // CEU /// 0.4072 // CHB /// 0.4888 // JPT /// 0.2557 // YRI	107580 // Branchiooculofacial syndrome // 113620 // downstream	---	---	+	AD
AFFX-SNP-002049	Affx-3389005	Affx-3389005	20	113	54	214	46	104	-3.21433	0.000799999	0.00065374	Affx-3389005	rs6481157	2	10	57099471	57099471	0	q21.1	CATCTTACAGAGGGACTGATTGACAGTCCAGACTA[C/T]AAAATAGCAAATCGGATCTTACCAGCTTTTAGTTA	T	C	T	C	ENST00000373957 // intron // 0 // Hs.280209 // PCDH15 // 65217 // protocadherin-related 15 /// ENST00000457975 // intron // 0 // Hs.576693 // --- // --- // Transcribed locus /// NM_001142773 // upstream // 538420 // Hs.280209 // PCDH15 // 65217 // protocadherin-related 15 /// NM_001190478 // upstream // 259279 // Hs.727204 // MTRNR2L5 // 100463289 // MT-RNR2-like 5	74.3105 // D10S546 // D10S596 // --- // --- // deCODE /// 74.7731 // D10S1642 // D10S1756 // AFM136YG9 // AFM294XD9 // Marshfield /// 71.0215 // --- // --- // 46577 // 994692 // SLM1	D10S1124 // downstream // 10838 /// D10S1226 // upstream // 430349	0.4059 // 0.5941 // CEU /// 0.5876 // 0.4124 // CHB /// 0.6798 // 0.3202 // JPT /// 0.2670 // 0.7330 // YRI	0.5059 // CEU /// 0.5361 // CHB /// 0.4382 // JPT /// 0.4205 // YRI	170 // CEU /// 194 // CHB /// 178 // JPT /// 176 // YRI	YES	same	1	0	T // CEU /// C // CHB /// C // JPT /// T // YRI	0.4059 // CEU /// 0.4124 // CHB /// 0.3202 // JPT /// 0.2670 // YRI	605514 // Usher syndrome, type 1D/F digenic // 601067 // intron /// 605514 // Deafness, autosomal recessive 23 // 609533 // intron /// 605514 // Usher syndrome, type 1F // 602083 // intron /// 605514 // Usher syndrome, type 1D/F digenic // 601067 // upstream /// 605514 // Deafness, autosomal recessive 23 // 609533 // upstream /// 605514 // Usher syndrome, type 1F // 602083 // upstream	---	---	+	AD
AFFX-SNP-002241	Affx-21899073	Affx-21899073	24	94	70	223	29	119	0.237687	0.622528	0.593938	Affx-21899073	rs7626109	2	3	190016843	190016843	0	q28	TTAGTATTCCTTTCAAAATTTATTAGATCAATTGG[C/T]GACCATCATTAATCCACATATGCTACAACACTTGG	T	C	T	C	ENST00000295522 // downstream // 6647 // Hs.439060 // CLDN1 // 9076 // claudin 1 /// ENST00000457517 // downstream // 131403 // --- // --- // --- // --- /// NM_001134418 // upstream // 176617 // Hs.374191 // LEPREL1 // 55214 // leprecan-like 1 /// NM_021101 // downstream // 6647 // Hs.439060 // CLDN1 // 9076 // claudin 1	204.3491 // D3S2398 // D3S1314 // --- // --- // deCODE /// 211.8699 // D3S1580 // D3S2747 // AFM270ZG9 // AFM283WC5 // Marshfield /// 197.1007 // --- // D3S1314 // 58528 // --- // SLM1	D3S3976 // downstream // 130720 /// D3S1314 // upstream // 75031	0.4706 // 0.5294 // CEU /// 0.4021 // 0.5979 // CHB /// 0.2135 // 0.7865 // JPT /// 0.2784 // 0.7216 // YRI	0.4471 // CEU /// 0.4742 // CHB /// 0.4045 // JPT /// 0.3523 // YRI	170 // CEU /// 194 // CHB /// 178 // JPT /// 176 // YRI	YES	same	1	0	T // CEU /// T // CHB /// T // JPT /// T // YRI	0.4706 // CEU /// 0.4021 // CHB /// 0.2135 // JPT /// 0.2784 // YRI	603718 // Ichthyosis, leukocyte vacuoles, alopecia, and sclerosing cholangitis // 607626 // downstream /// 610341 // Myopia, high, with cataract and vitreoretinal degeneration // 614292 // upstream	---	---	+	AD
AFFX-SNP-002371	Affx-12660080	Affx-12660080	55	177	55	206	13	54	0.87909	0.830009	0.810324	Affx-12660080	rs12136978	2	1	63415962	63415962	0	p31.3	AAGCATGGTAATAGGTAAACACAAGTACGGCACCC[A/G]GATAGCTCCTTGGCAGGCAGGGGGTGTTTGAGAGC	A	G	A	G	ENST00000420285 // downstream // 50206 // Hs.435002 // --- // --- // Transcribed locus, strongly similar to XP_001718644.1 PREDICTED: uncharacterized protein LOC199897 [Homo sapiens] /// ENST00000435230 // downstream // 44809 // --- // --- // --- // --- /// NM_032852 // downstream // 85021 // Hs.7353 // ATG4C // 84938 // autophagy related 4C, cysteine peptidase /// NR_038252 // downstream // 2087…	88.9482 // D1S2835 // D1S2638 // --- // --- // deCODE /// 95.7991 // D1S230 // D1S438 // AFM197XB6 // AFM220YC7 // Marshfield /// 83.6680 // D1S230 // D1S438 // --- // --- // SLM1	D1S2835 // downstream // 88811 /// D1S2638 // upstream // 136913	0.5882 // 0.4118 // CEU /// 0.5155 // 0.4845 // CHB /// 0.5562 // 0.4438 // JPT /// 0.3523 // 0.6477 // YRI	0.4706 // CEU /// 0.7010 // CHB /// 0.4831 // JPT /// 0.4318 // YRI	170 // CEU /// 194 // CHB /// 178 // JPT /// 176 // YRI	YES	same	1	0	G // CEU /// G // CHB /// G // JPT /// A // YRI	0.4118 // CEU /// 0.4845 // CHB /// 0.4438 // JPT /// 0.3523 // YRI	---	---	---	+	AD
AFFX-SP-000009	Affx-30124231	Affx-30124231	30	110	67	216	26	111	0.484901	0.711152	0.686127	Affx-30124231	rs1979097	2	7	17582940	17582940	0	p21.1	TGGTTGTAAATAAGTCTTTCTCAAAAGGCTCAATC[C/G]AAATCAACCATTGTAGCCAGAAACTCTATCTAAAT	C	G	C	G	ENST00000451792 // intron // 0 // Hs.583400 // --- // --- // Transcribed locus /// NM_001621 // downstream // 197165 // Hs.171189 // AHR // 196 // aryl hydrocarbon receptor /// NM_015132 // downstream // 247445 // Hs.487648 // SNX13 // 23161 // sorting nexin 13	31.3763 // D7S2508 // D7S507 // --- // --- // deCODE /// 27.7084 // D7S2508 // D7S507 // AFMB355WG1 // AFM200WE7 // Marshfield /// 22.1269 // D7S2508 // D7S507 // --- // --- // SLM1	D7S2508 // downstream // 664 /// D7S507 // upstream // 14126	0.4118 // 0.5882 // CEU /// 0.3711 // 0.6289 // CHB /// 0.2697 // 0.7303 // JPT /// 0.3693 // 0.6307 // YRI	0.5647 // CEU /// 0.4742 // CHB /// 0.4494 // JPT /// 0.4432 // YRI	170 // CEU /// 194 // CHB /// 178 // JPT /// 176 // YRI	YES	same	2	0	C // CEU /// C // CHB /// C // JPT /// C // YRI	0.4118 // CEU /// 0.3711 // CHB /// 0.2697 // JPT /// 0.3693 // YRI	---	---	---	+	AD
AFFX-SP-000042	Affx-13521409	Affx-13521409	41	152	58	207	24	78	-0.431081	0.35924	0.333205	Affx-13521409	rs2010253	2	17	11694706	11694706	0	p12	GTCAACTTCCTACCTTTGAGACACTTGCCATCACC[C/T]GGAAGAAGCAAACCTGTATAAAGAAAAAATAATAA	T	C	C	T	ENST00000262442 // intron // 0 // Hs.567259 // DNAH9 // 1770 // dynein, axonemal, heavy chain 9 /// ENST00000454412 // intron // 0 // Hs.567259 // DNAH9 // 1770 // dynein, axonemal, heavy chain 9 /// NM_001372 // intron // 0 // Hs.567259 // DNAH9 // 1770 // dynein, axonemal, heavy chain 9	33.5592 // D17S748 // D17S969 // --- // --- // deCODE /// 27.1544 // D17S676 // D17S969 // UT223 // GATA10H07 // Marshfield /// 28.7737 // D17S1875 // D17S969 // --- // --- // SLM1	D17S676 // downstream // 96980 /// D17S969 // upstream // 150241	0.6412 // 0.3588 // CEU /// 0.5928 // 0.4072 // CHB /// 0.5225 // 0.4775 // JPT /// 0.4261 // 0.5739 // YRI	0.4588 // CEU /// 0.4433 // CHB /// 0.4831 // JPT /// 0.5114 // YRI	170 // CEU /// 194 // CHB /// 178 // JPT /// 176 // YRI	YES	same	1	0	C // CEU /// C // CHB /// C // JPT /// T // YRI	0.3588 // CEU /// 0.4072 // CHB /// 0.4775 // JPT /// 0.4261 // YRI	---	---	---	+	AD
AX-11086542	Affx-24146959	Affx-24146959	108	393	13	41	1	2	-0.589972	0.324382	0.277605	Affx-24146959	rs10000272	2	4	189690383	189690383	0	q35.2	AGAGATTTAAAGTCATTCTAAAAGGGTGAGGATAT[C/T]TGTAATGAGGAGAAAAGGCCAGGGATGTAACCAGG	T	C	C	T	ENST00000505178 // intron // 0 // --- // --- // --- // --- /// NM_004477 // upstream // 1171591 // Hs.203772 // FRG1 // 2483 // FSHD region gene 1 /// NR_033869 // downstream // 167321 // Hs.435756 // LOC401164 // 401164 // uncharacterized LOC401164	204.0179 // D4S2299 // D4S2390 // --- // --- // deCODE /// 207.5077 // D4S426 // D4S2283 // AFM238VE3 // UT2219 // Marshfield /// 198.0633 // --- // --- // 518297 // 51279 // SLM1	D4S2299 // downstream // 164851 /// D4S862 // upstream // 15689	0.9412 // 0.0588 // CEU /// 1.0000 // 0.0000 // CHB /// 1.0000 // 0.0000 // JPT /// 0.7500 // 0.2500 // YRI	0.1176 // CEU /// 0.0000 // CHB /// 0.0000 // JPT /// 0.3864 // YRI	170 // CEU /// 194 // CHB /// 178 // JPT /// 176 // YRI	YES	same	1	0	C // CEU /// C // CHB /// C // JPT /// C // YRI	0.0588 // CEU /// 0.0000 // CHB /// 0.0000 // JPT /// 0.2500 // YRI	---	---	---	+	AD
AX-11086591	Affx-23950966	Affx-23950966	78	360	8	41	8	1	-3.30913	0.00164058	0.000467937	Affx-23950966	rs10000921	2	4	175715439	175715439	0	q34.1	TTAAAAATTCTCCAGTAGTGGATGTAGAGATGTCA[C/T]CTCTGTGCACTTTTTAAAAAAATATTACTCCAAAT	T	C	T	C	ENST00000274093 // intron // 0 // Hs.413099 // GLRA3 // 8001 // glycine receptor, alpha 3 /// ENST00000340217 // intron // 0 // Hs.413099 // GLRA3 // 8001 // glycine receptor, alpha 3 /// NM_001042543 // intron // 0 // Hs.413099 // GLRA3 // 8001 // glycine receptor, alpha 3 /// NM_006529 // intron // 0 // Hs.413099 // GLRA3 // 8001 // glycine receptor, alpha 3	169.8867 // D4S2431 // D4S1555 // --- // --- // deCODE /// 176.2191 // D4S1539 // D4S3030 // AFM185XE1 // AFMA051WA9 // Marshfield /// 168.5967 // --- // --- // 417835 // 63006 // SLM1	D4S1539 // downstream // 27300 /// D4S1555 // upstream // 68267	0.9471 // 0.0529 // CEU /// 0.9948 // 0.0052 // CHB /// 1.0000 // 0.0000 // JPT /// 0.8409 // 0.1591 // YRI	0.1059 // CEU /// 0.0103 // CHB /// 0.0000 // JPT /// 0.2500 // YRI	170 // CEU /// 194 // CHB /// 178 // JPT /// 176 // YRI	---	same	1	0	C // CEU /// C // CHB /// C // JPT /// C // YRI	0.0529 // CEU /// 0.0052 // CHB /// 0.0000 // JPT /// 0.1591 // YRI	---	---	---	+	AD
AX-11089428	Affx-7296763	Affx-7296763	116	314	5	43	1	23	3.3968	0.999963	0.999659	Affx-7296763	rs10047651	2	12	17169177	17169177	0	p12.3	GGTGCAAGCAGTGGCCTCAGTGGTCATCAGAGGGC[A/C]GTTCTCTGGTTGCTGAGGTAATGCTCCAAGGAGGA	A	C	A	C	ENST00000325349 // downstream // 24160 // --- // --- // --- // --- /// ENST00000391056 // downstream // 55155 // --- // --- // --- // --- /// NR_036619 // downstream // 25615 // Hs.741380 // SKP1P2 // 728622 // S-phase kinase-associated protein 1 pseudogene 2 /// NR_039770 // upstream // 657056 // --- // MIR3974 // 100616279 // microRNA 3974	35.2759 // D12S1630 // D12S363 // --- // --- // deCODE /// 35.6098 // D12S1715 // D12S1669 // AFMA065XE5 // AFMB320XE9 // Marshfield /// 35.9510 // D12S1728 // --- // --- // 47392 // SLM1	D12F2341E // downstream // 27141 /// D12S363 // upstream // 486451	0.9765 // 0.0235 // CEU /// 1.0000 // 0.0000 // CHB /// 1.0000 // 0.0000 // JPT /// 1.0000 // 0.0000 // YRI	0.0471 // CEU /// 0.0000 // CHB /// 0.0000 // JPT /// 0.0000 // YRI	170 // CEU /// 194 // CHB /// 178 // JPT /// 176 // YRI	YES	same	1	0	C // CEU /// C // CHB /// C // JPT /// C // YRI	0.0235 // CEU /// 0.0000 // CHB /// 0.0000 // JPT /// 0.0000 // YRI	---	---	---	+	AD
AX-11090352	Affx-26256275	Affx-26256275	96	340	24	94	3	2	-0.424968	0.373479	0.33543	Affx-26256275	rs10062771	2	5	18823641	18823641	0	p14.3	ATAAAGATAATCTTTGCTGTTCCCAAAAACTGAAT[A/G]AATACAGAGCCATATCATGTTTCCCTGCATGGAAC	A	G	G	A	ENST00000458972 // upstream // 20365 // --- // --- // --- // --- /// ENST00000512978 // upstream // 77359 // --- // --- // --- // --- /// NM_004934 // downstream // 649514 // Hs.317632 // CDH18 // 1016 // cadherin 18, type 2 /// NR_033975 // upstream // 1436222 // Hs.508311 // LOC401177 // 401177 // uncharacterized LOC401177	39.1596 // D5S2096 // D5S655 // --- // --- // deCODE /// 32.5499 // D5S486 // UNKNOWN // AFM206ZC1 // GATA135G01 // Marshfield /// 37.7611 // --- // --- // 43778 // 584462 // SLM1	D5S1746 // downstream // 533245 /// D5S1754 // upstream // 45598	0.8706 // 0.1294 // CEU /// 0.6443 // 0.3557 // CHB /// 0.7303 // 0.2697 // JPT /// 0.8693 // 0.1307 // YRI	0.2118 // CEU /// 0.4021 // CHB /// 0.4045 // JPT /// 0.2614 // YRI	170 // CEU /// 194 // CHB /// 178 // JPT /// 176 // YRI	YES	same	1	0	G // CEU /// G // CHB /// G // JPT /// G // YRI	0.1294 // CEU /// 0.3557 // CHB /// 0.2697 // JPT /// 0.1307 // YRI	---	---	---	+	AD
AX-11090389	Affx-26152315	Affx-26152315	93	409	16	16	1	1	-4.28616	0.000103857	9.08956e-06	Affx-26152315	rs10063356	2	5	174067018	174067018	0	q35.2	AGATTCTTTCAGTATTTTTGTCTTAAGAAAGTAAC[G/T]TTCTCTTCTGAGGAGAGATTCCAGATGGATAGTAG	T	G	T	G	ENST00000239243 // upstream // 84518 // Hs.89404 // MSX2 // 4488 // msh homeobox 2 /// ENST00000515857 // downstream // 6806 // --- // --- // --- // --- /// NM_002449 // upstream // 84557 // Hs.89404 // MSX2 // 4488 // msh homeobox 2 /// NM_015980 // downstream // 530836 // Hs.559412 // HMP19 // 51617 // HMP19 protein	193.0812 // D5S498 // D5S469 // --- // --- // deCODE /// 185.0185 // D5S498 // D5S2111 // AFM238XE11 // AFMA083WC5 // Marshfield /// 178.9202 // --- // --- // 340865 // 274828 // SLM1	D5S2240E // downstream // 174875 /// D5S2396 // upstream // 106046	0.9824 // 0.0176 // CEU /// 1.0000 // 0.0000 // CHB /// 1.0000 // 0.0000 // JPT /// 0.8864 // 0.1136 // YRI	0.0353 // CEU /// 0.0000 // CHB /// 0.0000 // JPT /// 0.1818 // YRI	170 // CEU /// 194 // CHB /// 178 // JPT /// 176 // YRI	YES	same	1	0	G // CEU /// G // CHB /// G // JPT /// G // YRI	0.0176 // CEU /// 0.0000 // CHB /// 0.0000 // JPT /// 0.1136 // YRI	123101 // Parietal foramina with cleidocranial dysplasia // 168550 // upstream /// 123101 // Parietal foramina 1 // 168500 // upstream /// 123101 // Craniosynostosis, type 2 // 604757 // upstream /// 123101 // Craniosynostosis, type 2 // 604757 // upstream /// 123101 // Parietal foramina 1 // 168500 // upstream /// 123101 // Parietal foramina with cleidocranial dysplasia // 168550 // upstream	---	---	+	AD
AX-11091557	Affx-28742462	Affx-28742462	70	302	45	117	8	16	-2.65248	0.0060633	0.00399509	Affx-28742462	rs1008297	2	6	50458021	50458021	0	p12.3	CTTTTCTGAGATGGCAGGCACTGAATACAATGCTA[C/T]AGTCAAACTGACAGCATGGGGCAGTTTACACATAT	T	C	C	T	ENST00000415106 // downstream // 391026 // Hs.145875 // LOC100505985 // 100505985 // uncharacterized LOC100505985 /// ENST00000426547 // upstream // 23727 // --- // --- // --- // --- /// NM_001037498 // upstream // 441657 // Hs.571092 // DEFB112 // 245915 // defensin, beta 112 /// NM_172238 // upstream // 223236 // Hs.434107 // TFAP2D // 83741 // transcription factor AP-2 delta (activating enhanc…	73.8496 // D6S269 // D6S948 // --- // --- // deCODE /// 72.7753 // D6S459 // D6S427 // AFM312XC5 // AFM079XA5 // Marshfield /// 72.0327 // --- // --- // 838566 // 33934 // SLM1	D6S1253 // downstream // 61957 /// D6S2410 // upstream // 185506	0.8765 // 0.1235 // CEU /// 1.0000 // 0.0000 // CHB /// 1.0000 // 0.0000 // JPT /// 0.9886 // 0.0114 // YRI	0.2000 // CEU /// 0.0000 // CHB /// 0.0000 // JPT /// 0.0227 // YRI	170 // CEU /// 194 // CHB /// 178 // JPT /// 176 // YRI	YES	reverse	1	0	C // CEU /// C // CHB /// C // JPT /// C // YRI	0.1235 // CEU /// 0.0000 // CHB /// 0.0000 // JPT /// 0.0114 // YRI	---	---	---	+	AD
AX-11092014	Affx-31485356	Affx-31485356	15	76	73	219	35	139	-0.253518	0.430258	0.399934	Affx-31485356	rs10089605	2	8	123885700	123885700	0	q24.13	CCACTCCCCTGCAGCCCCTGAGCTGGTGCCTGTCC[A/G]TACTTGGCCCCTGTGCAGCACTCAGTAGATGGTCA	A	G	G	A	ENST00000314393 // intron // 0 // Hs.377090 // ZHX2 // 22882 // zinc fingers and homeoboxes 2 /// ENST00000534247 // intron // 0 // Hs.377090 // ZHX2 // 22882 // zinc fingers and homeoboxes 2 /// NM_014943 // intron // 0 // Hs.377090 // ZHX2 // 22882 // zinc fingers and homeoboxes 2	125.7718 // D8S1826 // D8S1804 // --- // --- // deCODE /// 130.0495 // D8S1826 // D8S1804 // AFMA059WA9 // AFM312YG5 // Marshfield /// 116.6535 // D8S514 // D8S1804 // --- // --- // SLM1	D8S1826 // downstream // 29538 /// D8S1422E // upstream // 141138	0.3706 // 0.6294 // CEU /// 0.4175 // 0.5825 // CHB /// 0.4101 // 0.5899 // JPT /// 0.2955 // 0.7045 // YRI	0.4353 // CEU /// 0.5876 // CHB /// 0.5281 // JPT /// 0.3636 // YRI	170 // CEU /// 194 // CHB /// 178 // JPT /// 176 // YRI	---	same	1	0	A // CEU /// A // CHB /// A // JPT /// A // YRI	0.3706 // CEU /// 0.4175 // CHB /// 0.4101 // JPT /// 0.2955 // YRI	---	---	---	+	AD
AX-11093174	Affx-32079662	Affx-32079662	83	297	37	124	3	15	0.0655011	0.558904	0.526112	Affx-32079662	rs10106674	2	8	3361471	3361471	0	p23.2	ACTTCCACATGAGTGAGAATATGGAGGCGGGGGTT[A/G]GGGCGTGGACAAGAAGTGGTTGATTTTGGGGTATG	A	G	A	G	ENST00000400186 // intron // 0 // Hs.571466 // CSMD1 // 64478 // CUB and Sushi multiple domains 1 /// ENST00000520002 // intron // 0 // Hs.571466 // CSMD1 // 64478 // CUB and Sushi multiple domains 1 /// ENST00000520630 // intron // 0 // Hs.571466 // CSMD1 // 64478 // CUB and Sushi multiple domains 1 /// ENST00000537824 // intron // 0 // Hs.571466 // CSMD1 // 64478 // CUB and Sushi multiple domai…	6.0589 // D8S1806 // D8S262 // --- // --- // deCODE /// 3.2892 // D8S264 // D8S518 // AFM143XD8 // AFM234VE1 // Marshfield /// 7.5757 // --- // --- // 236072 // 511140 // SLM1	D8S1806 // downstream // 64556 /// D8S1458 // upstream // 72001	0.8118 // 0.1882 // CEU /// 0.7887 // 0.2113 // CHB /// 0.7135 // 0.2865 // JPT /// 0.6307 // 0.3693 // YRI	0.3059 // CEU /// 0.2784 // CHB /// 0.3483 // JPT /// 0.3977 // YRI	170 // CEU /// 194 // CHB /// 178 // JPT /// 176 // YRI	YES	same	1	0	G // CEU /// G // CHB /// G // JPT /// G // YRI	0.1882 // CEU /// 0.2113 // CHB /// 0.2865 // JPT /// 0.3693 // YRI	---	---	---	+	AD
AX-11093901	Affx-29641803	Affx-29641803	32	169	54	199	37	69	-3.66324	0.00017321	0.000124523	Affx-29641803	rs1011721	2	7	124605159	124605159	0	q31.33	CAAGGAAGATAGCATCCCTATGTCTCAATTTCTGT[G/T]GGAGAGCTAGAGCCTAACTTGAATGGGTGTTTGTA	T	G	G	T	ENST00000429134 // intron // 0 // Hs.658551 // --- // --- // CDNA FLJ33356 fis, clone BRACE2005160 /// ENST00000435452 // intron // 0 // Hs.658551 // --- // --- // CDNA FLJ33356 fis, clone BRACE2005160 /// ENST00000449642 // intron // 0 // Hs.658551 // --- // --- // CDNA FLJ33356 fis, clone BRACE2005160 /// ENST00000453342 // intron // 0 // Hs.658551 // --- // --- // CDNA FLJ33356 fis, clone BRAC…	127.6047 // D7S648 // D7S2203 // --- // --- // deCODE /// 128.3905 // D7S480 // D7S1874 // AFM042XH10 // AFMA125WH1 // Marshfield /// 124.6160 // --- // --- // 62080 // 65987 // SLM1	D7S1757 // downstream // 179579 /// D7S2220 // upstream // 92458	0.5529 // 0.4471 // CEU /// 0.6134 // 0.3866 // CHB /// 0.5955 // 0.4045 // JPT /// 0.6534 // 0.3466 // YRI	0.4941 // CEU /// 0.5052 // CHB /// 0.4270 // JPT /// 0.4659 // YRI	170 // CEU /// 194 // CHB /// 178 // JPT /// 176 // YRI	---	same	1	0	G // CEU /// G // CHB /// G // JPT /// G // YRI	0.4471 // CEU /// 0.3866 // CHB /// 0.4045 // JPT /// 0.3466 // YRI	---	---	---	+	AD
AX-11094379	Affx-28427837	Affx-28427837	41	221	68	188	14	28	-3.49148	0.000371955	0.000240172	Affx-28427837	rs1012411	2	6	30332555	30332555	0	p22.1	TTTGATCTTGGGCTCCACAGAGTGGCATCTACAGG[G/T]CATAGTTGTCAGTGACTCAGGGAGACCAGGAGGTG	T	G	T	G	ENST00000441056 // upstream // 498 // --- // --- // --- // --- /// ENST00000445710 // upstream // 49937 // --- // --- // --- // --- /// NM_001199120 // downstream // 17920 // Hs.183232 // RPP21 // 79897 // ribonuclease P/MRP 21kDa subunit /// NM_005516 // upstream // 124628 // Hs.650174 // HLA-E // 3133 // major histocompatibility complex, class I, E	51.1233 // D6S1022 // D6S273 // --- // --- // deCODE /// 44.5548 // D6S1545 // D6S1615 // AFMA116ZE1 // AFMB044XE9 // Marshfield /// 49.7844 // --- // D6S1568 // 62715 // --- // SLM1	D6S1944 // downstream // 180323 /// D6S388 // upstream // 2215	0.7059 // 0.2941 // CEU /// 0.7165 // 0.2835 // CHB /// 0.6910 // 0.3090 // JPT /// 0.6307 // 0.3693 // YRI	0.4706 // CEU /// 0.3608 // CHB /// 0.3933 // JPT /// 0.4432 // YRI	170 // CEU /// 194 // CHB /// 178 // JPT /// 176 // YRI	YES	reverse	1	0	G // CEU /// G // CHB /// G // JPT /// G // YRI	0.2941 // CEU /// 0.2835 // CHB /// 0.3090 // JPT /// 0.3693 // YRI	---	---	---	+	AD
AX-11097819	Affx-14946075	Affx-14946075	94	328	28	101	1	4	0.169049	0.605886	0.567121	Affx-14946075	rs1017780	2	18	44242245	44242245	0	q21.1	CCTGCTGCCTTGGTGTAATTGGTTTGTGACTGCAC[A/G]GTAGGCATATGAACCTATTGGTCCTATAACAGGTT	A	G	A	G	ENST00000315087 // downstream // 16836 // Hs.465025 // ST8SIA5 // 29906 // ST8 alpha-N-acetyl-neuraminide alpha-2,8-sialyltransferase 5 /// ENST00000441551 // upstream // 5249 // Hs.345877 // LOXHD1 // 125336 // lipoxygenase homology domains 1 /// NM_013305 // downstream // 16836 // Hs.465025 // ST8SIA5 // 29906 // ST8 alpha-N-acetyl-neuraminide alpha-2,8-sialyltransferase 5 /// NM_144612 // upst…	66.1897 // D18S72 // D18S460 // --- // --- // deCODE /// 66.8579 // D18S72 // D18S460 // AFM256VD5 // AFM240XA7 // Marshfield /// 67.5025 // --- // --- // 543609 // 60533 // SLM1	D18S72 // downstream // 313586 /// D18S1291 // upstream // 181437	0.9000 // 0.1000 // CEU /// 0.8402 // 0.1598 // CHB /// 0.8933 // 0.1067 // JPT /// 0.8239 // 0.1761 // YRI	0.2000 // CEU /// 0.2784 // CHB /// 0.1910 // JPT /// 0.2614 // YRI	170 // CEU /// 194 // CHB /// 178 // JPT /// 176 // YRI	YES	same	1	0	G // CEU /// G // CHB /// G // JPT /// G // YRI	0.1000 // CEU /// 0.1598 // CHB /// 0.1067 // JPT /// 0.1761 // YRI	613072 // Deafness, autosomal recessive 77 // 613079 // upstream	---	---	+	AD
AX-11097939	Affx-17877239	Affx-17877239	64	228	34	144	9	18	-0.374567	0.385369	0.353991	Affx-17877239	rs10179524	2	2	134988860	134988860	0	q21.2	AGTTGAGCCTGGTTGGCACTTATATGGGAGAAAAG[G/T]TATAAAGCTGATTGTTGTAATGCTTGTACAACTCT	T	G	T	G	ENST00000409645 // intron // 0 // Hs.4988 // MGAT5 // 4249 // mannosyl (alpha-1,6-)-glycoprotein beta-1,6-N-acetyl-glucosaminyltransferase /// ENST00000410989 // exon // 0 // --- // --- // --- // --- /// ENST00000468758 // intron // 0 // Hs.4988 // MGAT5 // 4249 // mannosyl (alpha-1,6-)-glycoprotein beta-1,6-N-acetyl-glucosaminyltransferase /// ENST00000481801 // intron // 0 // Hs.4988 // MGAT5 /…	148.2240 // D2S114 // D2S267 // --- // --- // deCODE /// 143.5308 // D2S114 // D2S1334 // AFM052XF8 // GATA4D07 // Marshfield /// 134.3126 // --- // --- // 480114 // 58831 // SLM1	D2S2620 // downstream // 84019 /// D2S2122 // upstream // 126466	0.7765 // 0.2235 // CEU /// 1.0000 // 0.0000 // CHB /// 1.0000 // 0.0000 // JPT /// 1.0000 // 0.0000 // YRI	0.3529 // CEU /// 0.0000 // CHB /// 0.0000 // JPT /// 0.0000 // YRI	170 // CEU /// 194 // CHB /// 178 // JPT /// 176 // YRI	YES	same	1	0	G // CEU /// G // CHB /// G // JPT /// G // YRI	0.2235 // CEU /// 0.0000 // CHB /// 0.0000 // JPT /// 0.0000 // YRI	---	---	---	+	AD
AX-11098946	Affx-25886681	Affx-25886681	26	92	52	216	45	127	-1.01449	0.173111	0.155175	Affx-25886681	rs1019507	2	5	152798614	152798614	0	q33.2	AATTGGCAAATATTAAAAAGATGGATCATATCCAG[A/C]GCATTATCTTTAGGATGTGGAGAAATAGTGTTTTT	A	C	C	A	ENST00000481559 // upstream // 70561 // Hs.519693 // GRIA1 // 2890 // glutamate receptor, ionotropic, AMPA 1 /// ENST00000503048 // upstream // 195511 // Hs.531423 // --- // --- // CDNA FLJ35529 fis, clone SPLEN2001912 /// NM_000827 // upstream // 71470 // Hs.519693 // GRIA1 // 2890 // glutamate receptor, ionotropic, AMPA 1 /// NM_020167 // upstream // 1013774 // Hs.731911 // NMUR2 // 56923 // ne…	158.4806 // D5S410 // D5S1978 // --- // --- // deCODE /// 156.4260 // D5S119 // D5S1978 // MFD6 // AFMA212WG1 // Marshfield /// 152.9515 // --- // --- // 522628 // 60720 // SLM1	D5S410 // downstream // 23640 /// D5S670 // upstream // 58863	0.4882 // 0.5118 // CEU /// 0.6495 // 0.3505 // CHB /// 0.6067 // 0.3933 // JPT /// 0.2102 // 0.7898 // YRI	0.5059 // CEU /// 0.4330 // CHB /// 0.5169 // JPT /// 0.2841 // YRI	170 // CEU /// 194 // CHB /// 178 // JPT /// 176 // YRI	YES	reverse	1	0	A // CEU /// C // CHB /// C // JPT /// A // YRI	0.4882 // CEU /// 0.3505 // CHB /// 0.3933 // JPT /// 0.2102 // YRI	---	---	---	+	AD
AX-11099130	Affx-12372158	Affx-12372158	17	81	71	230	34	124	-0.590534	0.304149	0.277417	Affx-12372158	rs1019814	2	16	11940764	11940764	0	p13.13	AGAAGTTAGGAATCTAAACAAGGAGAAGAAATACT[C/T]AGGCAACAATTTGGATTTGGATTTAAAAATGTCCT	T	C	T	C	ENST00000355674 // intron // 0 // Hs.401842 // RSL1D1 // 26156 // ribosomal L1 domain containing 1 /// ENST00000396503 // intron // 0 // Hs.401842 // RSL1D1 // 26156 // ribosomal L1 domain containing 1 /// ENST00000542106 // intron // 0 // Hs.401842 // RSL1D1 // 26156 // ribosomal L1 domain containing 1 /// ENST00000570767 // intron // 0 // Hs.401842 // RSL1D1 // 26156 // ribosomal L1 domain cont…	28.9612 // D16S519 // D16S3047 // --- // --- // deCODE /// 22.2123 // D16S519 // D16S748 // AFMA133XF5 // ATA3A07 // Marshfield /// 26.6577 // D16S519 // D16S748 // --- // --- // SLM1	D16S3293 // downstream // 142815 /// D16S2537E // upstream // 22451	0.4824 // 0.5176 // CEU /// 0.8299 // 0.1701 // CHB /// 0.9101 // 0.0899 // JPT /// 0.8807 // 0.1193 // YRI	0.4941 // CEU /// 0.2784 // CHB /// 0.1573 // JPT /// 0.1705 // YRI	170 // CEU /// 194 // CHB /// 178 // JPT /// 176 // YRI	YES	reverse	1	0	T // CEU /// C // CHB /// C // JPT /// C // YRI	0.4824 // CEU /// 0.1701 // CHB /// 0.0899 // JPT /// 0.1193 // YRI	---	---	---	+	AD
AX-11100399	Affx-4207700	Affx-4207700	45	197	62	191	16	46	-1.6527	0.0583303	0.0491962	Affx-4207700	rs10219213	2	11	11115392	11115392	0	p15.3	AAAACAATGGGAAGCCACTGAGAAATTTTACGATC[A/G]AACAAATTAACATTCAGTAAATGGGAATGAAGATC	A	G	A	G	ENST00000525758 // upstream // 24009 // Hs.639914 // --- // --- // Transcribed locus /// ENST00000530344 // downstream // 187043 // Hs.726427 // ZBED5-AS1 // 729013 // ZBED5 antisense RNA 1 /// NM_198516 // downstream // 177029 // Hs.655152 // GALNT18 // 374378 // UDP-N-acetyl-alpha-D-galactosamine:polypeptide N-acetylgalactosaminyltransferase 18 /// NR_034137 // downstream // 214569 // Hs.726427…	17.7634 // D11S875 // D11S1921 // --- // --- // deCODE /// 17.5239 // D11S875 // D11S1349 // MFD166 // AFM323WF5 // Marshfield /// 13.1183 // --- // --- // 551818 // 568078 // SLM1	D11S875 // downstream // 81317 /// D11S2629 // upstream // 30321	0.6000 // 0.4000 // CEU /// 0.6289 // 0.3711 // CHB /// 0.7247 // 0.2753 // JPT /// 0.8750 // 0.1250 // YRI	0.4471 // CEU /// 0.4536 // CHB /// 0.3708 // JPT /// 0.2045 // YRI	170 // CEU /// 194 // CHB /// 178 // JPT /// 176 // YRI	YES	same	1	0	G // CEU /// G // CHB /// G // JPT /// G // YRI	0.4000 // CEU /// 0.3711 // CHB /// 0.2753 // JPT /// 0.1250 // YRI	---	---	---	+	AD
AX-11100475	Affx-12211410	Affx-12211410	73	284	38	136	8	9	-1.67757	0.058461	0.0467153	Affx-12211410	rs10220792	2	15	93860395	93860395	0	q26.1	GCTGGACCCAAAACAGATTCTGGAGGAGCGGGCAG[A/G]GCTGGCAAAGAATTGCCTTCTCCATCATAGCAAAG	A	G	A	G	ENST00000543286 // intron // 0 // Hs.540168 // --- // --- // Transcribed locus /// ENST00000553478 // intron // 0 // Hs.540168 // --- // --- // Transcribed locus /// ENST00000554105 // intron // 0 // Hs.540168 // --- // --- // Transcribed locus /// ENST00000554466 // intron // 0 // Hs.540168 // --- // --- // Transcribed locus /// ENST00000556519 // intron // 0 // Hs.540168 // --- // --- // Transc…	104.9951 // D15S652 // D15S130 // --- // --- // deCODE /// 95.6032 // D15S652 // UNKNOWN // ATA24A08 // GATA128A02 // Marshfield /// 96.5703 // --- // --- // 582885 // 548898 // SLM1	D15S1211 // downstream // 103967 /// D15S649 // upstream // 395263	0.7353 // 0.2647 // CEU /// 0.6959 // 0.3041 // CHB /// 0.6629 // 0.3371 // JPT /// 0.7273 // 0.2727 // YRI	0.3647 // CEU /// 0.4021 // CHB /// 0.4494 // JPT /// 0.3636 // YRI	170 // CEU /// 194 // CHB /// 178 // JPT /// 176 // YRI	---	same	1	0	G // CEU /// G // CHB /// G // JPT /// G // YRI	0.2647 // CEU /// 0.3041 // CHB /// 0.3371 // JPT /// 0.2727 // YRI	---	---	---	+	AD
AX-11104192	Affx-28508587	Affx-28508587	26	352	65	77	20	3	-12.7011	1.63122e-33	2.91501e-37	Affx-28508587	rs1029296	2	6	32856381	32856381	0	p21.32	ATCATTTATTCTACTTTGTTCAATATTAGTATTTG[C/T]AATGGTTTGAATGTGTCCCCAAAAAGCATATGTTG	T	C	T	C	ENST00000420261 // upstream // 8756 // Hs.730139 // PPP1R2P1 // 100507444 // Protein phosphatase 1, regulatory (inhibitor) subunit 2 pseudogene 1 /// ENST00000434920 // upstream // 7812 // --- // --- // --- // --- /// NM_002800 // downstream // 28753 // Hs.654585 // PSMB9 // 5698 // proteasome (prosome, macropain) subunit, beta type, 9 /// NR_037178 // upstream // 5572 // Hs.559456 // LOC10029414…	52.2714 // D6S2414 // D6S1629 // --- // --- // deCODE /// 45.8212 // D6S1615 // D6S1611 // AFMB044XE9 // AFMB027XB9 // Marshfield /// 50.6085 // --- // D6S1568 // 62715 // --- // SLM1	D6S2432 // downstream // 2483 /// D6S2657 // upstream // 76191	0.9235 // 0.0765 // CEU /// 0.9278 // 0.0722 // CHB /// 0.9663 // 0.0337 // JPT /// 0.7557 // 0.2443 // YRI	0.1529 // CEU /// 0.1443 // CHB /// 0.0449 // JPT /// 0.3977 // YRI	170 // CEU /// 194 // CHB /// 178 // JPT /// 176 // YRI	YES	reverse	1	0	C // CEU /// C // CHB /// C // JPT /// C // YRI	0.0765 // CEU /// 0.0722 // CHB /// 0.0337 // JPT /// 0.2443 // YRI	---	---	---	+	AD
AX-11104471	Affx-21118009	Affx-21118009	101	320	13	51	1	2	0.433993	0.713059	0.667853	Affx-21118009	rs1032049	2	3	126838741	126838741	0	q21.3	TTTTTATTCTTATTTTGTTAAGAGTCTTGGTCATG[A/G]ATGGACATTAAATCATATTAAGTGACTACATCTAT	A	G	A	G	ENST00000393409 // downstream // 82506 // Hs.432329 // PLXNA1 // 5361 // plexin A1 /// ENST00000398112 // upstream // 73233 // Hs.591284 // C3orf56 // 285311 // Chromosome 3 open reading frame 56 /// NM_001007534 // upstream // 73233 // --- // C3orf56 // 285311 // chromosome 3 open reading frame 56 /// NM_032242 // downstream // 82506 // Hs.432329 // PLXNA1 // 5361 // plexin A1	133.9612 // D3S1589 // D3S3584 // --- // --- // deCODE /// 142.3721 // D3S1589 // RHO // AFM290ZF1 // MFD2 // Marshfield /// 133.5946 // --- // --- // 260824 // 45109 // SLM1	D3S2849E // downstream // 82697 /// D3S4527 // upstream // 58517	0.9353 // 0.0647 // CEU /// 0.8557 // 0.1443 // CHB /// 0.8652 // 0.1348 // JPT /// 1.0000 // 0.0000 // YRI	0.1294 // CEU /// 0.2062 // CHB /// 0.1798 // JPT /// 0.0000 // YRI	170 // CEU /// 194 // CHB /// 178 // JPT /// 176 // YRI	YES	reverse	1	0	G // CEU /// G // CHB /// G // JPT /// G // YRI	0.0647 // CEU /// 0.1443 // CHB /// 0.1348 // JPT /// 0.0000 // YRI	---	---	---	+	AD
AX-11105131	Affx-27856531	Affx-27856531	70	291	46	127	6	17	-1.81357	0.0442243	0.0348721	Affx-27856531	rs1038390	2	6	143827102	143827102	0	q24.2	TATTAAATAAACTCACTATGTAATGTTTTGTGCCA[C/T]ACAGCTTGGGAAAGTTCCTAGACATCAGGAAATCA	T	C	T	C	ENST00000002165 // intron // 0 // Hs.17680 // FUCA2 // 2519 // fucosidase, alpha-L- 2, plasma /// ENST00000367585 // intron // 0 // Hs.17680 // FUCA2 // 2519 // fucosidase, alpha-L- 2, plasma /// ENST00000415586 // intron // 0 // Hs.616700 // --- // --- // Transcribed locus, strongly similar to NP_114409.2 FUCA2 gene product [Homo sapiens] /// ENST00000438118 // intron // 0 // Hs.17680 // FUCA2 /…	146.4259 // D6S970 // D6S1704 // --- // --- // deCODE /// 143.9237 // D6S970 // D6S1003 // UT7700 // ATA1F08 // Marshfield /// 139.7451 // D6S1055 // --- // --- // 51601 // SLM1	D6S1222E // downstream // 12624 /// D6S1704 // upstream // 54825	0.8529 // 0.1471 // CEU /// 0.8299 // 0.1701 // CHB /// 0.8483 // 0.1517 // JPT /// 1.0000 // 0.0000 // YRI	0.2235 // CEU /// 0.3196 // CHB /// 0.2809 // JPT /// 0.0000 // YRI	170 // CEU /// 194 // CHB /// 178 // JPT /// 176 // YRI	YES	reverse	1	0	C // CEU /// C // CHB /// C // JPT /// C // YRI	0.1471 // CEU /// 0.1701 // CHB /// 0.1517 // JPT /// 0.0000 // YRI	---	---	---	+	AD
AX-11105211	Affx-11433083	Affx-11433083	75	378	18	56	17	2	-6.51155	2.38518e-09	3.71887e-11	Affx-11433083	rs1039394	2	15	32407729	32407729	0	q13.3	CCCTACCCTGTAGCCTCGTCCACTCTCCAGCCCTA[C/G]TGCTTGTCCTTTGGCTCATTGATGCACCAATGCTT	C	G	C	G	ENST00000306901 // intron // 0 // Hs.511772 // CHRNA7 // 1139 // cholinergic receptor, nicotinic, alpha 7 (neuronal) /// ENST00000437966 // intron // 0 // Hs.511772 // CHRNA7 // 1139 // cholinergic receptor, nicotinic, alpha 7 (neuronal) /// ENST00000454250 // intron // 0 // Hs.511772 // CHRNA7 // 1139 // cholinergic receptor, nicotinic, alpha 7 (neuronal) /// ENST00000455693 // intron // 0 // Hs…	25.1387 // D15S1031 // D15S231 // --- // --- // deCODE /// 22.3167 // D15S1031 // D15S1010 // AFM312ZD9 // AFMB295YF1 // Marshfield /// 21.5796 // --- // D15S1010 // 60751 // --- // SLM1	D15S1360 // downstream // 51072 /// D15S610E // upstream // 41781	0.9353 // 0.0647 // CEU /// 1.0000 // 0.0000 // CHB /// 1.0000 // 0.0000 // JPT /// 1.0000 // 0.0000 // YRI	0.1294 // CEU /// 0.0000 // CHB /// 0.0000 // JPT /// 0.0000 // YRI	170 // CEU /// 194 // CHB /// 178 // JPT /// 176 // YRI	YES	reverse	2	0	G // CEU /// G // CHB /// G // JPT /// G // YRI	0.0647 // CEU /// 0.0000 // CHB /// 0.0000 // JPT /// 0.0000 // YRI	118511 // Schizophrenia, neurophysiologic defect in // --- // intron	---	---	+	AD
AX-11106559	Affx-15281828	Affx-15281828	16	31	45	161	49	190	1.63995	0.95645	0.949492	Affx-15281828	rs10432229	2	18	67568501	67568501	0	q22.2	GTGGAACTTAAAAAGGAAAAATTCATAGAACTGGA[C/G]AAATGCAAAGTAGACACTTAATAATTTTAAGAAAT	C	G	G	C	ENST00000280200 // intron // 0 // Hs.660130 // CD226 // 10666 // CD226 molecule /// ENST00000577287 // intron // 0 // Hs.660130 // CD226 // 10666 // CD226 molecule /// ENST00000579496 // intron // 0 // Hs.660130 // CD226 // 10666 // CD226 molecule /// ENST00000581982 // intron // 0 // Hs.660130 // CD226 // 10666 // CD226 molecule /// ENST00000582621 // intron // 0 // Hs.660130 // CD226 // 10666 /…	97.8061 // D18S817 // ATA82B02 // --- // --- // deCODE /// 105.1469 // D18S61 // D18S43 // AFM193YF8 // D18S43 // Marshfield /// 103.1996 // --- // --- // 483555 // 519349 // SLM1	D18S946E // downstream // 54123 /// D18S1330 // upstream // 102545	0.2529 // 0.7471 // CEU /// 0.3505 // 0.6495 // CHB /// 0.3315 // 0.6685 // JPT /// 0.3636 // 0.6364 // YRI	0.3176 // CEU /// 0.4742 // CHB /// 0.5056 // JPT /// 0.4773 // YRI	170 // CEU /// 194 // CHB /// 178 // JPT /// 176 // YRI	YES	same	2	0	C // CEU /// C // CHB /// C // JPT /// C // YRI	0.2529 // CEU /// 0.3505 // CHB /// 0.3315 // JPT /// 0.3636 // YRI	---	---	---	+	AD
AX-11109208	Affx-10573653	Affx-10573653	86	334	20	74	2	2	-0.709648	0.276931	0.238961	Affx-10573653	rs10484187	2	14	47732711	47732711	0	q21.3	AAAAGTCTTTGATCTACTACTAGTTTTTTAGTGTT[C/T]CAGTGGAGTCCTCATTAAAAAACTGTTATAGGGTA	T	C	T	C	ENST00000357362 // intron // 0 // Hs.436380 // MDGA2 // 161357 // MAM domain containing glycosylphosphatidylinositol anchor 2 /// ENST00000399232 // intron // 0 // Hs.436380 // MDGA2 // 161357 // MAM domain containing glycosylphosphatidylinositol anchor 2 /// ENST00000426342 // intron // 0 // Hs.436380 // MDGA2 // 161357 // MAM domain containing glycosylphosphatidylinositol anchor 2 /// ENST00000…	45.2583 // D14S1068 // D14S748 // --- // --- // deCODE /// 50.9893 // D14S1027 // D14S269 // AFMB340VF1 // AFM267ZD5 // Marshfield /// 43.6408 // --- // --- // 1040327 // 1034578 // SLM1	D14S1277 // downstream // 11672 /// D14S869 // upstream // 42342	0.9118 // 0.0882 // CEU /// 1.0000 // 0.0000 // CHB /// 1.0000 // 0.0000 // JPT /// 0.8239 // 0.1761 // YRI	0.1529 // CEU /// 0.0000 // CHB /// 0.0000 // JPT /// 0.3295 // YRI	170 // CEU /// 194 // CHB /// 178 // JPT /// 176 // YRI	YES	reverse	1	0	C // CEU /// C // CHB /// C // JPT /// C // YRI	0.0882 // CEU /// 0.0000 // CHB /// 0.0000 // JPT /// 0.1761 // YRI	---	---	---	+	AD
AX-11109910	Affx-31103148	Affx-31103148	1	5	1	85	93	345	-3.96189	4.25213e-06	3.71798e-05	Affx-31103148	rs10488532	2	7	92764489	92764489	0	q21.2	GATCTCACTTTCTTCAAAATACTTTTTGATCATTA[C/T]ATTGAAGTGGTCAATGAAGGCAGCCTTACTGGTGA	T	C	C	T	ENST00000318238 // missense // 0 // Hs.489118 // SAMD9L // 219285 // sterile alpha motif domain containing 9-like /// ENST00000411955 // missense // 0 // Hs.489118 // SAMD9L // 219285 // sterile alpha motif domain containing 9-like /// ENST00000437805 // missense // 0 // Hs.489118 // SAMD9L // 219285 // sterile alpha motif domain containing 9-like /// NM_152703 // missense // 0 // Hs.489118 // SA…	103.3957 // D7S646 // D7S657 // --- // --- // deCODE /// 103.9742 // D7S558 // D7S652 // MFD267 // AFM254XD5 // Marshfield /// 100.6148 // --- // D7S657 // 47888 // --- // SLM1	D7S2058E // downstream // 4865 /// D7S2657 // upstream // 30993	0.0882 // 0.9118 // CEU /// 0.0103 // 0.9897 // CHB /// 0.0393 // 0.9607 // JPT /// 0.0284 // 0.9716 // YRI	0.1765 // CEU /// 0.0206 // CHB /// 0.0787 // JPT /// 0.0568 // YRI	170 // CEU /// 194 // CHB /// 178 // JPT /// 176 // YRI	YES	same	1	0	T // CEU /// T // CHB /// T // JPT /// T // YRI	0.0882 // CEU /// 0.0103 // CHB /// 0.0393 // JPT /// 0.0284 // YRI	---	---	---	+	AD
AX-11112581	Affx-32225208	Affx-32225208	70	326	50	99	3	11	-3.37292	0.000740005	0.00037188	Affx-32225208	rs10503267	2	8	4489552	4489552	0	p23.2	AATAATTTTATCACAGTTGGAAATAGATGTCAACG[C/T]CAATTGTTTCTGATTTGGGACAAGTAAATAAAACT	T	C	T	C	ENST00000400186 // intron // 0 // Hs.571466 // CSMD1 // 64478 // CUB and Sushi multiple domains 1 /// ENST00000520002 // intron // 0 // Hs.571466 // CSMD1 // 64478 // CUB and Sushi multiple domains 1 /// ENST00000537824 // intron // 0 // Hs.571466 // CSMD1 // 64478 // CUB and Sushi multiple domains 1 /// ENST00000539096 // intron // 0 // Hs.571466 // CSMD1 // 64478 // CUB and Sushi multiple domai…	9.4058 // D8S518 // D8S1742 // --- // --- // deCODE /// 5.6323 // D8S518 // D8S1742 // AFM234VE1 // AFM045XA3 // Marshfield /// 10.4126 // --- // --- // 511140 // 481151 // SLM1	D8S518 // downstream // 1951 /// DXS1294 // upstream // 149626	0.8824 // 0.1176 // CEU /// 0.8454 // 0.1546 // CHB /// 0.8708 // 0.1292 // JPT /// 0.9148 // 0.0852 // YRI	0.2118 // CEU /// 0.2268 // CHB /// 0.2360 // JPT /// 0.1705 // YRI	170 // CEU /// 194 // CHB /// 178 // JPT /// 176 // YRI	YES	same	1	0	C // CEU /// C // CHB /// C // JPT /// C // YRI	0.1176 // CEU /// 0.1546 // CHB /// 0.1292 // JPT /// 0.0852 // YRI	---	---	---	+	AD
AX-11112962	Affx-31431444	Affx-31431444	98	346	21	79	1	5	0.345722	0.673895	0.635224	Affx-31431444	rs10505342	2	8	119605555	119605555	0	q24.12	AGTAGTTCAAAGTTCAATGGAGCCATTGATAAGTA[C/T]ACGAGTTGCTAAAGACTCCTTAAAAAAAACAAGTT	T	C	T	C	ENST00000314727 // intron // 0 // Hs.359393 // SAMD12 // 401474 // sterile alpha motif domain containing 12 /// ENST00000409003 // intron // 0 // Hs.359393 // SAMD12 // 401474 // sterile alpha motif domain containing 12 /// ENST00000445741 // intron // 0 // Hs.359393 // SAMD12 // 401474 // sterile alpha motif domain containing 12 /// ENST00000526328 // intron // 0 // Hs.359393 // SAMD12 // 401474…	119.4560 // D8S1016 // D8S269 // --- // --- // deCODE /// 125.3245 // D8S522 // D8S199 // AFM240WC9 // MFD177A // Marshfield /// 112.7131 // D8S522 // --- // --- // 864937 // SLM1	D8S1447 // downstream // 11149 /// D8S114 // upstream // 81148	0.8824 // 0.1176 // CEU /// 0.9433 // 0.0567 // CHB /// 0.9045 // 0.0955 // JPT /// 0.8409 // 0.1591 // YRI	0.2353 // CEU /// 0.1134 // CHB /// 0.1685 // JPT /// 0.2955 // YRI	170 // CEU /// 194 // CHB /// 178 // JPT /// 176 // YRI	YES	reverse	1	0	C // CEU /// C // CHB /// C // JPT /// C // YRI	0.1176 // CEU /// 0.0567 // CHB /// 0.0955 // JPT /// 0.1591 // YRI	---	---	---	+	AD
AX-11113654	Affx-3388506	Affx-3388506	42	353	17	70	27	7	-9.12401	2.38741e-16	3.61967e-20	Affx-3388506	rs10509032	2	10	57060384	57060384	0	q21.1	ATTTTCATATTTTATCTAAATAATGATGAGATTTT[C/T]CCGGGAATTCTTAAAAAATTAAGCTCAAGTATTAC	T	C	T	C	ENST00000373957 // intron // 0 // Hs.280209 // PCDH15 // 65217 // protocadherin-related 15 /// ENST00000457975 // intron // 0 // Hs.576693 // --- // --- // Transcribed locus /// ENST00000458638 // intron // 0 // Hs.280209 // PCDH15 // 65217 // protocadherin-related 15 /// NM_001142773 // upstream // 499333 // Hs.280209 // PCDH15 // 65217 // protocadherin-related 15 /// NM_001190478 // upstream //…	74.2692 // D10S546 // D10S596 // --- // --- // deCODE /// 74.7575 // D10S1642 // D10S1756 // AFM136YG9 // AFM294XD9 // Marshfield /// 70.9994 // D10S1642 // --- // --- // 46577 // SLM1	D10S22 // downstream // 411664 /// D10S1124 // upstream // 28249	0.9235 // 0.0765 // CEU /// 0.8557 // 0.1443 // CHB /// 0.8708 // 0.1292 // JPT /// 0.4489 // 0.5511 // YRI	0.1529 // CEU /// 0.2268 // CHB /// 0.2584 // JPT /// 0.4205 // YRI	170 // CEU /// 194 // CHB /// 178 // JPT /// 176 // YRI	YES	same	1	0	C // CEU /// C // CHB /// C // JPT /// T // YRI	0.0765 // CEU /// 0.1443 // CHB /// 0.1292 // JPT /// 0.4489 // YRI	605514 // Usher syndrome, type 1D/F digenic // 601067 // intron /// 605514 // Deafness, autosomal recessive 23 // 609533 // intron /// 605514 // Usher syndrome, type 1F // 602083 // intron /// 605514 // Usher syndrome, type 1D/F digenic // 601067 // upstream /// 605514 // Deafness, autosomal recessive 23 // 609533 // upstream /// 605514 // Usher syndrome, type 1F // 602083 // upstream	---	---	+	AD
AX-11115607	Affx-12784147	Affx-12784147	85	315	35	108	3	14	-0.411856	0.372043	0.340223	Affx-12784147	rs10518838	2	16	47146718	47146718	0	q12.1	TTCTATAGTCAATATTCCAGGTAACGCTCCTAAAA[A/G]TTTGTGAATATGGAATTATCTTTTCAAGGAATATT	A	G	A	G	ENST00000303155 // intron // 0 // Hs.645802 // NETO2 // 81831 // neuropilin (NRP) and tolloid (TLL)-like 2 /// ENST00000562435 // intron // 0 // Hs.645802 // NETO2 // 81831 // neuropilin (NRP) and tolloid (TLL)-like 2 /// ENST00000562559 // intron // 0 // Hs.645802 // NETO2 // 81831 // neuropilin (NRP) and tolloid (TLL)-like 2 /// ENST00000563078 // intron // 0 // Hs.645802 // NETO2 // 81831 // n…	57.8710 // D16S3105 // D16S3044 // --- // --- // deCODE /// 57.7775 // D16S3145 // D16S517 // AFM126YF6 // AFMA132WE9 // Marshfield /// 59.6193 // --- // --- // 51115 // 933209 // SLM1	D16S2601E // downstream // 153789 /// D16S2850 // upstream // 97924	0.8353 // 0.1647 // CEU /// 0.9845 // 0.0155 // CHB /// 0.9045 // 0.0955 // JPT /// 1.0000 // 0.0000 // YRI	0.2824 // CEU /// 0.0309 // CHB /// 0.1685 // JPT /// 0.0000 // YRI	170 // CEU /// 194 // CHB /// 178 // JPT /// 176 // YRI	YES	same	1	0	G // CEU /// G // CHB /// G // JPT /// G // YRI	0.1647 // CEU /// 0.0155 // CHB /// 0.0955 // JPT /// 0.0000 // YRI	---	---	---	+	AD
AX-11116086	Affx-13499689	Affx-13499689	1	46	16	105	88	162	-5.89403	9.24035e-11	1.88442e-09	Affx-13499689	rs10521165	2	17	10239180	10239180	0	p13.1	CTTTAACCATGTGGCTGAGGCCTCTTTCTTCTTAA[A/G]CACCGGGAGCAGAGAGAAAAAGGCATAGTTACAAG	A	G	G	A	ENST00000252172 // intron // 0 // Hs.711142 // MYH13 // 8735 // myosin, heavy chain 13, skeletal muscle /// ENST00000418404 // intron // 0 // Hs.711142 // MYH13 // 8735 // myosin, heavy chain 13, skeletal muscle /// ENST00000570743 // intron // 0 // Hs.711142 // MYH13 // 8735 // myosin, heavy chain 13, skeletal muscle /// ENST00000577743 // intron // 0 // --- // --- // --- // --- /// NM_003802 //…	29.9952 // D17S804 // D17S520 // --- // --- // deCODE /// 21.5064 // D17S804 // D17S954 // AFM225ZC1 // AFM316VG1 // Marshfield /// 24.7650 // D17S804 // D17S954 // --- // --- // SLM1	D17S2130 // downstream // 4532 /// D17S520 // upstream // 29828	0.0706 // 0.9294 // CEU /// 0.0000 // 1.0000 // CHB /// 0.0000 // 1.0000 // JPT /// 0.0000 // 1.0000 // YRI	0.1176 // CEU /// 0.0000 // CHB /// 0.0000 // JPT /// 0.0000 // YRI	170 // CEU /// 194 // CHB /// 178 // JPT /// 176 // YRI	YES	same	1	0	A // CEU /// A // CHB /// A // JPT /// A // YRI	0.0706 // CEU /// 0.0000 // CHB /// 0.0000 // JPT /// 0.0000 // YRI	---	---	---	+	AD
AX-11116950	Affx-4602045	Affx-4602045	95	350	25	78	3	7	-0.871053	0.221947	0.191862	Affx-4602045	rs1065024	2	11	15989350	15989350	0	p15.2	TGTGGTTCTTCAGGAATAAGAAACTACTGAGCAAG[A/G]TATGTCACTGAGTTTTCTTCAAGCGTTCATATTGC	A	G	A	G	ENST00000316399 // UTR-3 // 0 // Hs.368226 // SOX6 // 55553 // SRY (sex determining region Y)-box 6 /// ENST00000352083 // UTR-3 // 0 // Hs.368226 // SOX6 // 55553 // SRY (sex determining region Y)-box 6 /// ENST00000396356 // UTR-3 // 0 // Hs.368226 // SOX6 // 55553 // SRY (sex determining region Y)-box 6 /// NM_001145811 // UTR-3 // 0 // Hs.368226 // SOX6 // 55553 // SRY (sex determining region…	24.3612 // D11S419 // D11S921 // --- // --- // deCODE /// 21.0962 // D11S4193 // D11S4096 // AFM019TB4 // AFMA190ZG5 // Marshfield /// 19.7897 // --- // --- // 54484 // 480532 // SLM1	D11S419 // downstream // 32909 /// D11S4042 // upstream // 15120	0.9000 // 0.1000 // CEU /// 0.4948 // 0.5052 // CHB /// 0.4551 // 0.5449 // JPT /// 0.4205 // 0.5795 // YRI	0.2000 // CEU /// 0.4536 // CHB /// 0.5281 // JPT /// 0.5455 // YRI	170 // CEU /// 194 // CHB /// 178 // JPT /// 176 // YRI	YES	reverse	1	0	G // CEU /// A // CHB /// A // JPT /// A // YRI	0.1000 // CEU /// 0.4948 // CHB /// 0.4551 // JPT /// 0.4205 // YRI	---	---	---	+	AD
AX-11120328	Affx-6229533	Affx-6229533	64	198	42	200	15	37	0.52182	0.724639	0.699102	Affx-6229533	rs10769941	2	11	8710244	8710244	0	p15.4	GGAGCTGCAGGTGCAACTTGATTTTATGACAAATG[G/T]CTGCCACATAATTTGCACAAGCAGTGCTCGTCAAG	T	G	G	T	ENST00000314138 // UTR-3 // 0 // Hs.523463 // RPL27A // 6157 // ribosomal protein L27a /// NM_000990 // UTR-3 // 0 // Hs.523463 // RPL27A // 6157 // ribosomal protein L27a	14.8255 // D11S1996 // D11S909 // --- // --- // deCODE /// 14.0477 // D11S1996 // D11S4149 // ATA22H01 // AFMB285XH9 // Marshfield /// 10.4683 // --- // --- // 548354 // 525947 // SLM1	D11S4394 // downstream // 3907 /// D11S4962 // upstream // 4702	0.7176 // 0.2824 // CEU /// 0.5309 // 0.4691 // CHB /// 0.5337 // 0.4663 // JPT /// 0.6080 // 0.3920 // YRI	0.4000 // CEU /// 0.5258 // CHB /// 0.5730 // JPT /// 0.3977 // YRI	170 // CEU /// 194 // CHB /// 178 // JPT /// 176 // YRI	---	same	1	0	G // CEU /// G // CHB /// G // JPT /// G // YRI	0.2824 // CEU /// 0.4691 // CHB /// 0.4663 // JPT /// 0.3920 // YRI	---	---	---	+	AD
AX-11121496	Affx-8256547	Affx-8256547	40	135	46	207	28	57	-1.23136	0.124521	0.109093	Affx-8256547	rs10783975	2	12	59871710	59871710	0	q14.1	AACATTAACAAAAATGGATTGAGTTTTTAAGAAAG[C/T]AAAACAGCACTTATTTTAAGATGGGATTTAAATAA	T	C	C	T	ENST00000516122 // upstream // 27157 // --- // --- // --- // --- /// ENST00000548613 // downstream // 45349 // Hs.125470 // --- // --- // Transcribed locus /// NM_001270622 // upstream // 118111 // Hs.88156 // SLC16A7 // 9194 // solute carrier family 16, member 7 (monocarboxylic acid transporter 2) /// NM_153377 // upstream // 557391 // Hs.253736 // LRIG3 // 121227 // leucine-rich repeats and imm…	73.4831 // D12S1298 // D12S1056 // --- // --- // deCODE /// 72.4913 // D12S1707 // D12S1022 // AFMA053YH9 // GAAT1D02 // Marshfield /// 72.6865 // D12S355 // --- // --- // 558275 // SLM1	D12S1989 // downstream // 359797 /// D12S1700 // upstream // 144966	0.6176 // 0.3824 // CEU /// 0.3402 // 0.6598 // CHB /// 0.4213 // 0.5787 // JPT /// 0.5170 // 0.4830 // YRI	0.5059 // CEU /// 0.4536 // CHB /// 0.4831 // JPT /// 0.4886 // YRI	170 // CEU /// 194 // CHB /// 178 // JPT /// 176 // YRI	YES	same	1	0	C // CEU /// T // CHB /// T // JPT /// C // YRI	0.3824 // CEU /// 0.3402 // CHB /// 0.4213 // JPT /// 0.4830 // YRI	---	---	---	+	AD
AX-11122425	Affx-3686211	Affx-3686211	49	163	60	212	14	61	0.73619	0.791052	0.769193	Affx-3686211	rs10795582	2	10	8002048	8002048	0	p14	GATGCACCATAACATACTCTAAAGACCCGTTATCC[C/T]GCCTAAGCCAAACCTTTATCATTCTGTTTTGGCAT	T	C	T	C	ENST00000344293 // intron // 0 // Hs.527688 // TAF3 // 83860 // TAF3 RNA polymerase II, TATA box binding protein (TBP)-associated factor, 140kDa /// NM_031923 // intron // 0 // Hs.527688 // TAF3 // 83860 // TAF3 RNA polymerase II, TATA box binding protein (TBP)-associated factor, 140kDa	22.4519 // D10S1751 // D10S1779 // --- // --- // deCODE /// 22.0889 // D10S1691 // D10S1779 // AFMA337ZE9 // AFMA051XG9 // Marshfield /// 22.0421 // D10S1751 // D10S1431 // --- // --- // SLM1	D10S277 // downstream // 190355 /// D10S282 // upstream // 38846	0.5941 // 0.4059 // CEU /// 0.5722 // 0.4278 // CHB /// 0.6517 // 0.3483 // JPT /// 0.9261 // 0.0739 // YRI	0.5059 // CEU /// 0.4227 // CHB /// 0.5618 // JPT /// 0.1477 // YRI	170 // CEU /// 194 // CHB /// 178 // JPT /// 176 // YRI	YES	same	1	0	C // CEU /// C // CHB /// C // JPT /// C // YRI	0.4059 // CEU /// 0.4278 // CHB /// 0.3483 // JPT /// 0.0739 // YRI	---	---	---	+	AD
AX-11123387	Affx-31635070	Affx-31635070	47	154	55	214	21	68	0.200107	0.606793	0.579302	Affx-31635070	rs10808617	2	8	134800267	134800267	0	q24.22	TGGCTTTCAGTATTTGTATTTAAGTGAATGATTTT[C/T]CAGCCCTTTATTGCAATCTCTCTTGCTCTCTCTCT	T	C	C	T	ENST00000517695 // intron // 0 // Hs.583974 // --- // --- // Transcribed locus /// NM_001174158 // downstream // 689764 // Hs.446172 // ZFAT // 57623 // zinc finger and AT hook domain containing /// NM_173344 // upstream // 216084 // Hs.374257 // ST3GAL1 // 6482 // ST3 beta-galactoside alpha-2,3-sialyltransferase 1	146.5177 // D8S1796 // D8S1746 // --- // --- // deCODE /// 148.5729 // D8S378 // D8S1746 // UT909 // AFMB018WF5 // Marshfield /// 134.0763 // --- // D8S537 // 62042 // --- // SLM1	D8S573 // downstream // 27496 /// D8S1084 // upstream // 164339	0.6118 // 0.3882 // CEU /// 0.7526 // 0.2474 // CHB /// 0.6292 // 0.3708 // JPT /// 0.5795 // 0.4205 // YRI	0.4941 // CEU /// 0.4536 // CHB /// 0.4944 // JPT /// 0.4773 // YRI	170 // CEU /// 194 // CHB /// 178 // JPT /// 176 // YRI	YES	same	1	0	C // CEU /// C // CHB /// C // JPT /// C // YRI	0.3882 // CEU /// 0.2474 // CHB /// 0.3708 // JPT /// 0.4205 // YRI	610931 // {Autoimmune thyroid disease, susceptibility to, 3} // 608175 // downstream	---	---	+	AD
AX-11123427	Affx-32956062	Affx-32956062	94	330	27	100	2	7	0.182918	0.608939	0.572569	Affx-32956062	rs10809097	2	9	1057797	1057797	0	p24.3	CCATTTGCATGTTTACAGTATCTTCATTTCACGTG[A/G]TTGGACAAAGCTGAATTAATTGGAAGGGAAATCAA	A	G	A	G	ENST00000358146 // downstream // 245 // Hs.59506 // DMRT2 // 10655 // doublesex and mab-3 related transcription factor 2 /// ENST00000443334 // downstream // 94010 // --- // --- // --- // --- /// NM_003070 // upstream // 957545 // Hs.298990 // SMARCA2 // 6595 // SWI/SNF related, matrix associated, actin dependent regulator of chromatin, subfamily a, member 2 /// NM_181872 // downstream // 243 // …	1.2962 // D9S1858 // D9S54 // --- // --- // deCODE /// 2.4989 // --- // D9S54 // --- // MFD141 // Marshfield /// 5.3325 // --- // --- // --- // 820933 // SLM1	D9S999E // downstream // 1922 /// D9S957 // upstream // 204347	0.9176 // 0.0824 // CEU /// 0.7887 // 0.2113 // CHB /// 0.7753 // 0.2247 // JPT /// 0.4261 // 0.5739 // YRI	0.1647 // CEU /// 0.2990 // CHB /// 0.3596 // JPT /// 0.5341 // YRI	170 // CEU /// 194 // CHB /// 178 // JPT /// 176 // YRI	YES	same	1	0	G // CEU /// G // CHB /// G // JPT /// A // YRI	0.0824 // CEU /// 0.2113 // CHB /// 0.2247 // JPT /// 0.4261 // YRI	600014 // Nicolaides-Baraitser syndrome // 601358 // upstream	---	---	+	AD
AX-11124861	Affx-3386946	Affx-3386946	56	174	53	201	13	61	1.33329	0.920981	0.908781	Affx-3386946	rs10825475	2	10	56914474	56914474	0	q21.1	ATGCATAGTGGATAATTGGGTGGAATCATAAAAGG[A/G]CAAATAGAATTTTCATCCCATATAAATATATAAAT	A	G	G	A	ENST00000373957 // intron // 0 // Hs.280209 // PCDH15 // 65217 // protocadherin-related 15 /// ENST00000458638 // intron // 0 // Hs.280209 // PCDH15 // 65217 // protocadherin-related 15 /// NM_001142773 // upstream // 353423 // Hs.280209 // PCDH15 // 65217 // protocadherin-related 15 /// NM_001190478 // upstream // 444276 // Hs.727204 // MTRNR2L5 // 100463289 // MT-RNR2-like 5	74.1153 // D10S546 // D10S596 // --- // --- // deCODE /// 74.6993 // D10S1642 // D10S1756 // AFM136YG9 // AFM294XD9 // Marshfield /// 70.8639 // D10S1642 // --- // --- // 46577 // SLM1	D10S22 // downstream // 265754 /// D10S1124 // upstream // 174159	0.6118 // 0.3882 // CEU /// 0.4794 // 0.5206 // CHB /// 0.5337 // 0.4663 // JPT /// 0.2273 // 0.7727 // YRI	0.4941 // CEU /// 0.5052 // CHB /// 0.5281 // JPT /// 0.3636 // YRI	170 // CEU /// 194 // CHB /// 178 // JPT /// 176 // YRI	---	same	1	0	G // CEU /// A // CHB /// G // JPT /// A // YRI	0.3882 // CEU /// 0.4794 // CHB /// 0.4663 // JPT /// 0.2273 // YRI	605514 // Usher syndrome, type 1D/F digenic // 601067 // intron /// 605514 // Deafness, autosomal recessive 23 // 609533 // intron /// 605514 // Usher syndrome, type 1F // 602083 // intron /// 605514 // Usher syndrome, type 1D/F digenic // 601067 // upstream /// 605514 // Deafness, autosomal recessive 23 // 609533 // upstream /// 605514 // Usher syndrome, type 1F // 602083 // upstream	---	---	+	AD
AX-11125355	Affx-6460202	Affx-6460202	92	298	25	123	6	16	0.957551	0.853286	0.830855	Affx-6460202	rs10831519	2	11	96116444	96116444	0	q21	ACATTTTCTTAATATTGAACTTACAAAGAGAATTC[C/T]GTTTTACTAATTTCAGTTGTGATGTAGTCAATTTT	T	C	T	C	ENST00000278520 // missense // 0 // Hs.525088 // CCDC82 // 79780 // coiled-coil domain containing 82 /// ENST00000423339 // missense // 0 // Hs.525088 // CCDC82 // 79780 // coiled-coil domain containing 82 /// ENST00000530106 // exon // 0 // Hs.525088 // CCDC82 // 79780 // coiled-coil domain containing 82 /// ENST00000542662 // missense // 0 // Hs.525088 // CCDC82 // 79780 // coiled-coil domain c…	98.4978 // D11S919 // D11S917 // --- // --- // deCODE /// 93.3450 // D11S4182 // D11S1305 // AFMC007WG9 // UT2409 // Marshfield /// 84.9436 // --- // --- // 519070 // 339686 // SLM1	D11S4649 // downstream // 77476 /// D11S3037 // upstream // 16354	0.8176 // 0.1824 // CEU /// 0.7216 // 0.2784 // CHB /// 0.6236 // 0.3764 // JPT /// 0.7330 // 0.2670 // YRI	0.3176 // CEU /// 0.4330 // CHB /// 0.4382 // JPT /// 0.3295 // YRI	170 // CEU /// 194 // CHB /// 178 // JPT /// 176 // YRI	YES	same	1	0	C // CEU /// C // CHB /// C // JPT /// C // YRI	0.1824 // CEU /// 0.2784 // CHB /// 0.3764 // JPT /// 0.2670 // YRI	---	---	---	+	AD
AX-11125531	Affx-4740572	Affx-4740572	69	239	50	176	4	20	0.422484	0.693242	0.663664	Affx-4740572	rs10833507	2	11	21350620	21350620	0	p15.1	TTGGAGAACTATTGGGAAAGGCATGATTATGTTAC[A/G]AAACATGAGAACTTGAGATTTGGGAGGGTCCAGAA	A	G	A	G	ENST00000298925 // intron // 0 // Hs.657172 // NELL1 // 4745 // NEL-like 1 (chicken) /// ENST00000325319 // intron // 0 // Hs.657172 // NELL1 // 4745 // NEL-like 1 (chicken) /// ENST00000357134 // intron // 0 // Hs.657172 // NELL1 // 4745 // NEL-like 1 (chicken) /// ENST00000444420 // intron // 0 // --- // --- // --- // --- /// ENST00000529218 // intron // 0 // Hs.657172 // NELL1 // 4745 // NEL-l…	36.1033 // D11S4190 // D11S989 // --- // --- // deCODE /// 27.6786 // D11S4114 // D11S1750 // AFMA272ZE9 // AFM093XG9 // Marshfield /// 30.1502 // --- // --- // 536041 // 51054 // SLM1	D11S3703 // downstream // 32451 /// D11S4002 // upstream // 3633	0.7353 // 0.2647 // CEU /// 0.8247 // 0.1753 // CHB /// 0.8539 // 0.1461 // JPT /// 0.9148 // 0.0852 // YRI	0.4588 // CEU /// 0.2680 // CHB /// 0.2697 // JPT /// 0.1705 // YRI	170 // CEU /// 194 // CHB /// 178 // JPT /// 176 // YRI	YES	same	1	0	G // CEU /// G // CHB /// G // JPT /// G // YRI	0.2647 // CEU /// 0.1753 // CHB /// 0.1461 // JPT /// 0.0852 // YRI	---	---	---	+	AD
AX-11127076	Affx-15358260	Affx-15358260	63	266	55	148	5	23	-1.40248	0.0951714	0.0803865	Affx-15358260	rs10853343	2	18	7089885	7089885	0	p11.31	CAACAGGTTCAGGGGGGCTGTTTACAAGTTGTGGC[A/G]AAATTCATCTTCACTCAAACCTTTTATTTCCCCAG	A	G	G	A	ENST00000389658 // intron // 0 // Hs.270364 // LAMA1 // 284217 // laminin, alpha 1 /// ENST00000579014 // intron // 0 // Hs.270364 // LAMA1 // 284217 // laminin, alpha 1 /// NM_005559 // intron // 0 // Hs.270364 // LAMA1 // 284217 // laminin, alpha 1	23.5636 // D18S967 // D18S1163 // --- // --- // deCODE /// 22.1440 // D18S967 // D18S1163 // GATA116D12 // AFMA101XF9 // Marshfield /// 26.3543 // --- // --- // 1011947 // 272759 // SLM1	D18S967 // downstream // 494623 /// D18S1069 // upstream // 111418	0.7294 // 0.2706 // CEU /// 0.9021 // 0.0979 // CHB /// 0.9157 // 0.0843 // JPT /// 0.5625 // 0.4375 // YRI	0.3059 // CEU /// 0.1753 // CHB /// 0.1685 // JPT /// 0.5341 // YRI	170 // CEU /// 194 // CHB /// 178 // JPT /// 176 // YRI	YES	same	1	0	G // CEU /// G // CHB /// G // JPT /// G // YRI	0.2706 // CEU /// 0.0979 // CHB /// 0.0843 // JPT /// 0.4375 // YRI	---	---	---	+	AD
AX-11128366	Affx-13248891	Affx-13248891	9	88	52	169	35	86	-3.4105	0.000400705	0.000324217	Affx-13248891	rs10871359	2	16	79101676	79101676	0	q23.1	GGTAGTGCCTGGCAAATGCACAGAAGTGGGTATTA[C/G]TGAGGACTTTGTGGTTCGAATGGAATGAGTGTGCT	C	G	C	G	ENST00000402655 // intron // 0 // Hs.461453 // WWOX // 51741 // WW domain containing oxidoreductase /// ENST00000406884 // intron // 0 // Hs.461453 // WWOX // 51741 // WW domain containing oxidoreductase /// ENST00000539474 // intron // 0 // Hs.461453 // WWOX // 51741 // WW domain containing oxidoreductase /// ENST00000566780 // intron // 0 // Hs.461453 // WWOX // 51741 // WW domain containing ox…	98.2740 // D16S3096 // D16S504 // --- // --- // deCODE /// 99.9090 // D16S3096 // D16S3040 // AFMB322WB9 // AFMA204XD9 // Marshfield /// 89.4108 // D16S3096 // --- // --- // 508921 // SLM1	D16S2830 // downstream // 11608 /// D16S760 // upstream // 823	0.4941 // 0.5059 // CEU /// 0.6804 // 0.3196 // CHB /// 0.5449 // 0.4551 // JPT /// 0.0511 // 0.9489 // YRI	0.5882 // CEU /// 0.5155 // CHB /// 0.5730 // JPT /// 0.1023 // YRI	170 // CEU /// 194 // CHB /// 178 // JPT /// 176 // YRI	YES	same	2	0	C // CEU /// G // CHB /// G // JPT /// C // YRI	0.4941 // CEU /// 0.3196 // CHB /// 0.4551 // JPT /// 0.0511 // YRI	605131 // Esophageal squamous cell carcinoma // 133239 // intron	---	---	+	AD
AX-11130134	Affx-6563944	Affx-6563944	26	131	55	214	42	87	-3.1692	0.000965776	0.0007643	Affx-6563944	rs10894725	2	11	100165331	100165331	0	q22.1	ATGCTCAAGACATTTATCAGTAGTTGACTGAGGAA[A/G]AAGAGTCTAGCTGCTTAATCCTGGATTCAAATTTT	A	G	G	A	ENST00000279463 // intron // 0 // Hs.656783 // CNTN5 // 53942 // contactin 5 /// ENST00000418526 // intron // 0 // Hs.656783 // CNTN5 // 53942 // contactin 5 /// ENST00000524560 // intron // 0 // Hs.656783 // CNTN5 // 53942 // contactin 5 /// ENST00000524871 // intron // 0 // Hs.656783 // CNTN5 // 53942 // contactin 5 /// ENST00000527185 // intron // 0 // Hs.656783 // CNTN5 // 53942 // contactin …	102.6602 // D11S4153 // D11S900 // --- // --- // deCODE /// 97.9891 // D11S1891 // D11S1913 // AFM165YB4 // UT1665 // Marshfield /// 86.4112 // --- // --- // 339686 // 1011631 // SLM1	D11S1857 // downstream // 73553 /// D11S3560 // upstream // 10274	0.5353 // 0.4647 // CEU /// 0.0722 // 0.9278 // CHB /// 0.0562 // 0.9438 // JPT /// 0.1534 // 0.8466 // YRI	0.5059 // CEU /// 0.1443 // CHB /// 0.0899 // JPT /// 0.2841 // YRI	170 // CEU /// 194 // CHB /// 178 // JPT /// 176 // YRI	YES	same	1	0	G // CEU /// A // CHB /// A // JPT /// A // YRI	0.4647 // CEU /// 0.0722 // CHB /// 0.0562 // JPT /// 0.1534 // YRI	---	---	---	+	AD
AX-11135093	Affx-33575572	Affx-33575572	73	299	44	128	6	10	-2.12618	0.0226485	0.0167442	Affx-33575572	rs10966845	2	9	25296601	25296601	0	p21.3	CCTAATGATGACGTATACACACTGTAAATCCAACA[C/T]TGAAGGGAAACAATAAAATTACCAGTCTTCCTATT	T	C	T	C	ENST00000358022 // downstream // 379795 // Hs.26268 // TUSC1 // 286319 // tumor suppressor candidate 1 /// ENST00000410761 // upstream // 207452 // --- // --- // --- // --- /// NM_001004125 // downstream // 379786 // Hs.26268 // TUSC1 // 286319 // tumor suppressor candidate 1 /// NM_001271706 // upstream // 750927 // Hs.573530 // IZUMO3 // 100129669 // IZUMO family member 3	46.6669 // D9S1833 // D9S265 // --- // --- // deCODE /// 43.8362 // D9S1833 // D9S126 // AFMB072ZC1 // D9S126 // Marshfield /// 53.2434 // --- // D9S265 // 62649 // --- // SLM1	D9S1833 // downstream // 326144 /// D9S1121 // upstream // 106465	0.8000 // 0.2000 // CEU /// 0.6340 // 0.3660 // CHB /// 0.6461 // 0.3539 // JPT /// 0.9943 // 0.0057 // YRI	0.2824 // CEU /// 0.5258 // CHB /// 0.3933 // JPT /// 0.0114 // YRI	170 // CEU /// 194 // CHB /// 178 // JPT /// 176 // YRI	YES	same	1	0	C // CEU /// C // CHB /// C // JPT /// C // YRI	0.2000 // CEU /// 0.3660 // CHB /// 0.3539 // JPT /// 0.0057 // YRI	---	---	---	+	AD
AX-11135330	Affx-33656157	Affx-33656157	62	210	52	201	8	26	0.348138	0.66568	0.636132	Affx-33656157	rs10969999	2	9	30973909	30973909	0	p21.1	TACCTACCCTTACCCAGATCCCAAACGTCTGTCCA[C/T]AGTCAATGGGTCCATAGCAGGATACTTGCTCTCAT	T	C	C	T	ENST00000427029 // upstream // 14174 // --- // --- // --- // --- /// ENST00000430740 // downstream // 37934 // --- // --- // --- // --- /// NM_002197 // upstream // 1410692 // Hs.567229 // ACO1 // 48 // aconitase 1, soluble /// NR_046204 // upstream // 565457 // Hs.680131 // LOC401497 // 401497 // uncharacterized LOC401497	54.1043 // D9S251 // D9S1118 // --- // --- // deCODE /// 55.3193 // D9S43 // D9S1791 // MFD14A // AFMA183ZA9 // Marshfield /// 61.5091 // --- // --- // 504568 // 61618 // SLM1	D9S43 // downstream // 93413 /// D9S147E // upstream // 70834	0.6765 // 0.3235 // CEU /// 0.6598 // 0.3402 // CHB /// 0.7584 // 0.2416 // JPT /// 0.7443 // 0.2557 // YRI	0.4824 // CEU /// 0.5155 // CHB /// 0.4157 // JPT /// 0.4659 // YRI	170 // CEU /// 194 // CHB /// 178 // JPT /// 176 // YRI	YES	same	1	0	C // CEU /// C // CHB /// C // JPT /// C // YRI	0.3235 // CEU /// 0.3402 // CHB /// 0.2416 // JPT /// 0.2557 // YRI	---	---	---	+	AD
AX-11138292	Affx-6319246	Affx-6319246	95	344	22	60	3	7	-1.16936	0.147289	0.121129	Affx-6319246	rs11019179	2	11	90519095	90519095	0	q14.3	AATTTCTGCAACATAAAATTTCTAGAAAATCTACA[A/G]TGGGAAAACTCACTAACTATGAATACTGCCAAAAG	A	G	A	G	ENST00000561596 // intron // 0 // Hs.650302 // DISC1FP1 // 100873152 // DISC1 fusion partner 1 (non-protein coding) /// ENST00000562245 // intron // 0 // Hs.650302 // DISC1FP1 // 100873152 // DISC1 fusion partner 1 (non-protein coding) /// ENST00000562678 // intron // 0 // Hs.650302 // DISC1FP1 // 100873152 // DISC1 fusion partner 1 (non-protein coding) /// ENST00000563681 // intron // 0 // Hs.65…	93.3770 // D11S1974 // D11S873 // --- // --- // deCODE /// 91.4978 // D11S1342 // D11S4182 // AFM296XG9 // AFMC007WG9 // Marshfield /// 79.7831 // D11S1367 // --- // --- // 1020004 // SLM1	D11S1824 // downstream // 134024 /// D11S2861 // upstream // 55362	0.9000 // 0.1000 // CEU /// 0.6701 // 0.3299 // CHB /// 0.5506 // 0.4494 // JPT /// 1.0000 // 0.0000 // YRI	0.2000 // CEU /// 0.3711 // CHB /// 0.4494 // JPT /// 0.0000 // YRI	170 // CEU /// 194 // CHB /// 178 // JPT /// 176 // YRI	YES	same	1	0	G // CEU /// G // CHB /// G // JPT /// G // YRI	0.1000 // CEU /// 0.3299 // CHB /// 0.4494 // JPT /// 0.0000 // YRI	---	---	---	+	AD
AX-11139186	Affx-4960269	Affx-4960269	74	239	41	172	8	25	0.73877	0.79378	0.769977	Affx-4960269	rs11033397	2	11	36078941	36078941	0	p13	TCCTCGCAGTAATTACTTCTTTACCTCCTCATCTT[C/T]CGTCTGTCCCTTGGCCCCAAACTCTTCCTCAAGCT	T	C	T	C	ENST00000315571 // intron // 0 // Hs.745134 // LDLRAD3 // 143458 // low density lipoprotein receptor class A domain containing 3 /// ENST00000524419 // intron // 0 // Hs.745134 // LDLRAD3 // 143458 // low density lipoprotein receptor class A domain containing 3 /// ENST00000528989 // intron // 0 // Hs.745134 // LDLRAD3 // 143458 // low density lipoprotein receptor class A domain containing 3 /// …	53.0021 // D11S4185 // D11S4102 // --- // --- // deCODE /// 46.0085 // D11S4185 // D11S4083 // AFMC025YC5 // AFMA124ZF1 // Marshfield /// 43.7894 // --- // --- // 510760 // 563915 // SLM1	D11S4185 // downstream // 27002 /// D11S4419 // upstream // 125349	0.8235 // 0.1765 // CEU /// 0.8505 // 0.1495 // CHB /// 0.9045 // 0.0955 // JPT /// 0.8466 // 0.1534 // YRI	0.3059 // CEU /// 0.2784 // CHB /// 0.1910 // JPT /// 0.2614 // YRI	170 // CEU /// 194 // CHB /// 178 // JPT /// 176 // YRI	YES	same	1	0	C // CEU /// C // CHB /// C // JPT /// C // YRI	0.1765 // CEU /// 0.1495 // CHB /// 0.0955 // JPT /// 0.1534 // YRI	---	---	---	+	AD
AX-11139805	Affx-7368009	Affx-7368009	45	393	30	25	4	1	-9.29285	1.7026e-15	7.51054e-21	Affx-7368009	rs11044843	2	12	19925880	19925880	0	p12.3	ACAAGGATTCTCATGAGCGCAACTTGGGTGCCACC[A/G]CAAAATATGTAACAACGTTGAAATTGCTGACCATG	A	G	A	G	ENST00000364015 // downstream // 48347 // --- // --- // --- // --- /// ENST00000535764 // upstream // 2505 // --- // --- // --- // --- /// NM_001267043 // downstream // 250707 // Hs.126497 // AEBP2 // 121536 // AE binding protein 2 /// NR_040098 // upstream // 241739 // Hs.658356 // LOC100506393 // 100506393 // uncharacterized LOC100506393	37.3572 // D12S1669 // D12S1650 // --- // --- // deCODE /// 36.8885 // D12S1669 // D12S1682 // AFMB320XE9 // AFMB361ZH5 // Marshfield /// 37.4337 // --- // D12S1650 // 273032 // --- // SLM1	D12S1452 // downstream // 157110 /// D12S2050 // upstream // 55848	0.9588 // 0.0412 // CEU /// 1.0000 // 0.0000 // CHB /// 1.0000 // 0.0000 // JPT /// 1.0000 // 0.0000 // YRI	0.0824 // CEU /// 0.0000 // CHB /// 0.0000 // JPT /// 0.0000 // YRI	170 // CEU /// 194 // CHB /// 178 // JPT /// 176 // YRI	---	same	1	0	G // CEU /// G // CHB /// G // JPT /// G // YRI	0.0412 // CEU /// 0.0000 // CHB /// 0.0000 // JPT /// 0.0000 // YRI	---	---	---	+	AD
AX-11142044	Affx-12192581	Affx-12192581	19	107	55	230	46	98	-3.41988	0.000385744	0.000313249	Affx-12192581	rs11074035	2	15	92580351	92580351	0	q26.1	GTAGCATCATGCCGTGGGATGGTCAGTTGTATTCT[A/G]TAAGCCCCCTAACAGGTTTGATTCTCCATAGTTAG	A	G	A	G	ENST00000318445 // intron // 0 // Hs.311187 // SLCO3A1 // 28232 // solute carrier organic anion transporter family, member 3A1 /// ENST00000424469 // intron // 0 // Hs.311187 // SLCO3A1 // 28232 // solute carrier organic anion transporter family, member 3A1 /// ENST00000553653 // intron // 0 // Hs.311187 // SLCO3A1 // 28232 // solute carrier organic anion transporter family, member 3A1 /// ENST00…	100.1581 // D15S652 // D15S130 // --- // --- // deCODE /// 90.2820 // D15S652 // UNKNOWN // ATA24A08 // GATA128A02 // Marshfield /// 92.4776 // --- // --- // 582885 // 548898 // SLM1	D15S1426E // downstream // 7832 /// D15S1415E // upstream // 4946	0.5118 // 0.4882 // CEU /// 0.6289 // 0.3711 // CHB /// 0.6685 // 0.3315 // JPT /// 0.8409 // 0.1591 // YRI	0.6471 // CEU /// 0.4742 // CHB /// 0.4831 // JPT /// 0.2727 // YRI	170 // CEU /// 194 // CHB /// 178 // JPT /// 176 // YRI	YES	same	1	0	G // CEU /// G // CHB /// G // JPT /// G // YRI	0.4882 // CEU /// 0.3711 // CHB /// 0.3315 // JPT /// 0.1591 // YRI	---	---	---	+	AD
AX-11143900	Affx-33387550	Affx-33387550	54	261	53	155	11	14	-3.46371	0.000462737	0.000266392	Affx-33387550	rs11103306	2	9	138961722	138961722	0	q34.3	CTAAAGACAAACCCACAATTCTAGTAGAGACTTCA[A/G]CAGCCTTCTCTAAACAAGGATAGAACTAGATAGAA	A	G	A	G	ENST00000277554 // intron // 0 // Hs.112895 // NACC2 // 138151 // NACC family member 2, BEN and BTB (POZ) domain containing /// NM_144653 // intron // 0 // Hs.112895 // NACC2 // 138151 // NACC family member 2, BEN and BTB (POZ) domain containing	158.1856 // D9S1826 // D9S2168 // --- // --- // deCODE /// 161.2669 // D9S1826 // D9S158 // AFMB030ZG9 // AFM073YB11 // Marshfield /// 159.5983 // D9S1826 // D9S2168 // --- // --- // SLM1	D9S1042E // downstream // 211620 /// D9S158 // upstream // 137325	0.7235 // 0.2765 // CEU /// 0.6237 // 0.3763 // CHB /// 0.5843 // 0.4157 // JPT /// 0.9545 // 0.0455 // YRI	0.3882 // CEU /// 0.5876 // CHB /// 0.4944 // JPT /// 0.0909 // YRI	170 // CEU /// 194 // CHB /// 178 // JPT /// 176 // YRI	YES	same	1	0	G // CEU /// G // CHB /// G // JPT /// G // YRI	0.2765 // CEU /// 0.3763 // CHB /// 0.4157 // JPT /// 0.0455 // YRI	---	---	---	+	AD
AX-11147437	Affx-27470382	Affx-27470382	60	208	54	183	9	45	0.609508	0.752885	0.728906	Affx-27470382	rs11153327	2	6	112346096	112346096	0	q21	TTATAGCATTTATAACTCTCTGACATACTATATAT[A/G]GACTTATTTACTTGGTTGTTCATCTTTCTGTCTTA	A	G	A	G	ENST00000368666 // upstream // 29179 // Hs.558428 // WISP3 // 8838 // WNT1 inducible signaling pathway protein 3 /// ENST00000449069 // downstream // 123042 // Hs.561513 // LOC100506389 // 100506389 // uncharacterized LOC100506389 /// NM_002037 // upstream // 151441 // Hs.390567 // FYN // 2534 // FYN oncogene related to SRC, FGR, YES /// NM_003880 // upstream // 29182 // Hs.558428 // WISP3 // 883…	116.1527 // D6S418 // D6S416 // --- // --- // deCODE /// 118.4491 // D6S1698 // D6S474 // AFMA058ZB9 // GATA31 // Marshfield /// 116.6979 // D6S1647 // D6S474 // --- // --- // SLM1	D6S418 // downstream // 68390 /// D6S1259 // upstream // 73219	0.7000 // 0.3000 // CEU /// 0.8093 // 0.1907 // CHB /// 0.8146 // 0.1854 // JPT /// 0.9830 // 0.0170 // YRI	0.3882 // CEU /// 0.3608 // CHB /// 0.3708 // JPT /// 0.0341 // YRI	170 // CEU /// 194 // CHB /// 178 // JPT /// 176 // YRI	YES	same	1	0	G // CEU /// G // CHB /// G // JPT /// G // YRI	0.3000 // CEU /// 0.1907 // CHB /// 0.1854 // JPT /// 0.0170 // YRI	603400 // Spondyloepiphyseal dysplasia tarda with progressive arthropathy // 208230 // upstream /// 603400 // Arthropathy, progressive pseudorheumatoid, of childhood // 208230 // upstream /// 603400 // Arthropathy, progressive pseudorheumatoid, of childhood // 208230 // upstream /// 603400 // Spondyloepiphyseal dysplasia tarda with progressive arthropathy // 208230 // upstream	---	---	+	AD
AX-11147530	Affx-27716560	Affx-27716560	49	255	60	157	14	24	-3.86974	0.000100667	5.44753e-05	Affx-27716560	rs11154668	2	6	132541955	132541955	0	q23.2	GTTCTGGGTTTTGACCAATCAAAGTTTAAATAGAT[C/T]TGGATCAGTGCTATGCTCATAGCTTTTATGGATAA	T	C	T	C	ENST00000427807 // upstream // 51166 // --- // --- // --- // --- /// ENST00000443303 // downstream // 51441 // Hs.103070 // LOC100507254 // 100507254 // uncharacterized LOC100507254 /// NM_015529 // downstream // 75239 // Hs.6909 // MOXD1 // 26002 // monooxygenase, DBH-like 1 /// NR_038981 // downstream // 51441 // Hs.103070 // LOC100507254 // 100507254 // uncharacterized LOC100507254	131.2500 // D6S1656 // D6S413 // --- // --- // deCODE /// 130.9292 // D6S457 // D6S413 // AFM310WG1 // AFM210VF8 // Marshfield /// 130.0819 // --- // --- // 50133 // 48722 // SLM1	D6S1509 // downstream // 178429 /// D6S472 // upstream // 20	0.7412 // 0.2588 // CEU /// 0.8144 // 0.1856 // CHB /// 0.8764 // 0.1236 // JPT /// 0.4773 // 0.5227 // YRI	0.4471 // CEU /// 0.3093 // CHB /// 0.1573 // JPT /// 0.5227 // YRI	170 // CEU /// 194 // CHB /// 178 // JPT /// 176 // YRI	YES	same	1	0	C // CEU /// C // CHB /// C // JPT /// T // YRI	0.2588 // CEU /// 0.1856 // CHB /// 0.1236 // JPT /// 0.4773 // YRI	---	---	---	+	AD
AX-11147697	Affx-10410207	Affx-10410207	40	143	62	220	21	73	-0.0868329	0.49424	0.465402	Affx-10410207	rs11156827	2	14	34575028	34575028	0	q13.1	CCCTGGGCCCTCAGTGAAACATCACCTCTTCCCCA[C/T]GAGTATTTGGCACACACTGTAAACTATGCCAGAGA	T	C	C	T	ENST00000487915 // intron // 0 // Hs.135507 // EGLN3 // 112399 // egl nine homolog 3 (C. elegans) /// ENST00000546681 // intron // 0 // Hs.135507 // EGLN3 // 112399 // egl nine homolog 3 (C. elegans) /// ENST00000548285 // intron // 0 // Hs.135507 // EGLN3 // 112399 // egl nine homolog 3 (C. elegans) /// ENST00000551935 // intron // 0 // Hs.135507 // EGLN3 // 112399 // egl nine homolog 3 (C. eleg…	36.4747 // D14S70 // D14S551 // --- // --- // deCODE /// 40.4495 // D14S70 // D14S599 // AFM191VE1 // ATA29G03 // Marshfield /// 35.4493 // --- // --- // 286420 // 57434 // SLM1	D14S948 // downstream // 5515 /// D14S760 // upstream // 15698	0.6471 // 0.3529 // CEU /// 0.4691 // 0.5309 // CHB /// 0.5674 // 0.4326 // JPT /// 0.7386 // 0.2614 // YRI	0.3294 // CEU /// 0.5258 // CHB /// 0.4831 // JPT /// 0.3182 // YRI	170 // CEU /// 194 // CHB /// 178 // JPT /// 176 // YRI	---	same	1	0	C // CEU /// T // CHB /// C // JPT /// C // YRI	0.3529 // CEU /// 0.4691 // CHB /// 0.4326 // JPT /// 0.2614 // YRI	---	---	---	+	AD
AX-11148410	Affx-31707185	Affx-31707185	5	39	32	165	86	231	-3.33075	0.000399307	0.000433057	Affx-31707185	rs11166832	2	8	139668032	139668032	0	q24.23	TGCTGAGTTGTCAACTAATGGCGCTGCTGTTATCG[C/T]TAATACTACCAAATAGTTGTTCAAAAAAAACCCCA	T	C	T	C	ENST00000303045 // intron // 0 // Hs.117169 // COL22A1 // 169044 // collagen, type XXII, alpha 1 /// ENST00000341807 // intron // 0 // Hs.117169 // COL22A1 // 169044 // collagen, type XXII, alpha 1 /// ENST00000435777 // intron // 0 // Hs.117169 // COL22A1 // 169044 // collagen, type XXII, alpha 1 /// NM_152888 // intron // 0 // Hs.117169 // COL22A1 // 169044 // collagen, type XXII, alpha 1	153.6128 // D8S1050 // D8S1704 // --- // --- // deCODE /// 158.4051 // D8S1837 // D8S1521 // AFMA083WG1 // UT645 // Marshfield /// 146.7120 // --- // D8S1743 // 241893 // --- // SLM1	D8S1050 // downstream // 12225 /// D15S185 // upstream // 20394	0.2412 // 0.7588 // CEU /// 0.3041 // 0.6959 // CHB /// 0.3596 // 0.6404 // JPT /// 0.9773 // 0.0227 // YRI	0.3176 // CEU /// 0.4845 // CHB /// 0.4270 // JPT /// 0.0455 // YRI	170 // CEU /// 194 // CHB /// 178 // JPT /// 176 // YRI	YES	same	1	0	T // CEU /// T // CHB /// T // JPT /// C // YRI	0.2412 // CEU /// 0.3041 // CHB /// 0.3596 // JPT /// 0.0227 // YRI	---	---	---	+	AD
AX-11148930	Affx-8358657	Affx-8358657	6	33	30	179	87	225	-3.44229	0.000264892	0.000288403	Affx-8358657	rs11176459	2	12	67253894	67253894	0	q14.3	TTACAATTTAATATAAGATCCTCAGATCCTTGGTC[C/T]GGAAATCAACTCTTTCCTTTGTTATCTATAGCAGG	T	C	C	T	ENST00000535721 // downstream // 31762 // --- // --- // --- // --- /// ENST00000538373 // upstream // 55928 // Hs.505946 // GRIP1 // 23426 // glutamate receptor interacting protein 1 /// NM_018448 // upstream // 409167 // Hs.546407 // CAND1 // 55832 // cullin-associated and neddylation-dissociated 1 /// NM_021150 // upstream // 180969 // Hs.505946 // GRIP1 // 23426 // glutamate receptor interacti…	81.1302 // D12S1686 // D12S1601 // --- // --- // deCODE /// 77.1412 // D12S75 // D12S1702 // MFD244 // AFM350TC9 // Marshfield /// 75.3839 // D12S1649 // --- // --- // 521486 // SLM1	D12S1517 // downstream // 41673 /// D12S149 // upstream // 17810	0.2353 // 0.7647 // CEU /// 0.5515 // 0.4485 // CHB /// 0.4888 // 0.5112 // JPT /// 0.2273 // 0.7727 // YRI	0.3294 // CEU /// 0.4227 // CHB /// 0.5056 // JPT /// 0.4091 // YRI	170 // CEU /// 194 // CHB /// 178 // JPT /// 176 // YRI	YES	same	1	0	T // CEU /// C // CHB /// T // JPT /// T // YRI	0.2353 // CEU /// 0.4485 // CHB /// 0.4888 // JPT /// 0.2273 // YRI	---	---	---	+	AD
AX-11150119	Affx-2552884	Affx-2552884	55	374	11	59	19	3	-7.13277	2.13842e-10	4.91835e-13	Affx-2552884	rs11196686	2	10	116050008	116050008	0	q25.3	GGTGGGTATGGTGTTCTCCATTGTAGAAGCCAAGC[A/G]GCCAGTCAACCTCTGCAAACCCAGCCCGTGCATGA	A	G	A	G	ENST00000392982 // missense // 0 // Hs.197741 // VWA2 // 340706 // von Willebrand factor A domain containing 2 /// NM_001272046 // missense // 0 // Hs.197741 // VWA2 // 340706 // von Willebrand factor A domain containing 2	132.5076 // D10S554 // D10S468 // --- // --- // deCODE /// 133.2466 // D10S543 // D10S1681 // AFM207YC3 // AFMA272ZD1 // Marshfield /// 125.9632 // --- // --- // 55479 // 53104 // SLM1	D10S554 // downstream // 18717 /// D10S1563 // upstream // 4909	0.9235 // 0.0765 // CEU /// 0.6907 // 0.3093 // CHB /// 0.6404 // 0.3596 // JPT /// 0.9148 // 0.0852 // YRI	0.1294 // CEU /// 0.4536 // CHB /// 0.5618 // JPT /// 0.1477 // YRI	170 // CEU /// 194 // CHB /// 178 // JPT /// 176 // YRI	YES	same	1	0	G // CEU /// G // CHB /// G // JPT /// G // YRI	0.0765 // CEU /// 0.3093 // CHB /// 0.3596 // JPT /// 0.0852 // YRI	---	---	---	+	AD
AX-11150526	Affx-3810950	Affx-3810950	85	314	36	115	2	7	-0.582656	0.312823	0.280063	Affx-3810950	rs11202658	2	10	89888368	89888368	0	q23.31	TACTTTTTAGACATCATATTCAGCATTTGACAAGA[C/T]ACTTTGTCTTAGAGGGCGTGTGCACCTTATAAATA	T	C	T	C	ENST00000371947 // downstream // 145253 // Hs.149849 // RNLS // 55328 // renalase, FAD-dependent amine oxidase /// ENST00000439659 // upstream // 78788 // --- // --- // --- // --- /// NM_000314 // downstream // 159836 // Hs.500466 // PTEN // 5728 // phosphatase and tensin homolog /// NM_018363 // downstream // 145253 // Hs.149849 // RNLS // 55328 // renalase, FAD-dependent amine oxidase	107.8737 // D10S1687 // D10S541 // --- // --- // deCODE /// 108.9375 // D10S1765 // D10S1735 // AFM337XF9 // AFM269XF9 // Marshfield /// 102.8810 // D10S608 // --- // --- // 466126 // SLM1	D10S1765 // downstream // 286833 /// D10S541 // upstream // 103123	0.8471 // 0.1529 // CEU /// 1.0000 // 0.0000 // CHB /// 1.0000 // 0.0000 // JPT /// 1.0000 // 0.0000 // YRI	0.1647 // CEU /// 0.0000 // CHB /// 0.0000 // JPT /// 0.0000 // YRI	170 // CEU /// 194 // CHB /// 178 // JPT /// 176 // YRI	YES	same	1	0	C // CEU /// C // CHB /// C // JPT /// C // YRI	0.1529 // CEU /// 0.0000 // CHB /// 0.0000 // JPT /// 0.0000 // YRI	601728 // Squamous cell carcinoma, head and neck, somatic // 275355 // downstream /// 601728 // Endometrial carcinoma, somatic // 608089 // downstream /// 601728 // Malignant melanoma, somatic // 155600 // downstream /// 601728 // Thyroid carcinoma, follicular, somatic // 188470 // downstream /// 601728 // {Prostate cancer, somatic} // 176807 // downstream /// 601728 // VATER association with mac…	---	---	+	AD
AX-11151114	Affx-10841715	Affx-10841715	6	28	18	171	93	232	-4.24439	6.04288e-06	1.09597e-05	Affx-10841715	rs11211328	2	1	47080665	47080665	0	p33	GAAAAAAACTCACAGATGTGAAAGGTCATCTCATC[C/T]ATCCCGACTCTTCGACTTCTCACCCAAAGAAGTCC	T	C	C	T	ENST00000271139 // missense // 0 // Hs.632401 // MOB3C // 148932 // MOB kinase activator 3C /// ENST00000319928 // intron // 0 // Hs.632401 // MOB3C // 148932 // MOB kinase activator 3C /// ENST00000371940 // UTR-5 // 0 // Hs.632401 // MOB3C // 148932 // MOB kinase activator 3C /// ENST00000477318 // intron // 0 // Hs.632401 // MOB3C // 148932 // MOB kinase activator 3C /// ENST00000531769 // int…	69.1176 // D1S2797 // D1S2879 // --- // --- // deCODE /// 74.3557 // D1S2706 // D1S2661 // AFMA337WC1 // AFMA203YE9 // Marshfield /// 66.8593 // --- // --- // 59969 // 770243 // SLM1	D1S3299 // downstream // 31058 /// D1S3533 // upstream // 20053	0.2412 // 0.7588 // CEU /// 0.2680 // 0.7320 // CHB /// 0.2978 // 0.7022 // JPT /// 0.2443 // 0.7557 // YRI	0.3412 // CEU /// 0.3711 // CHB /// 0.3933 // JPT /// 0.3977 // YRI	170 // CEU /// 194 // CHB /// 178 // JPT /// 176 // YRI	YES	same	1	0	T // CEU /// T // CHB /// T // JPT /// T // YRI	0.2412 // CEU /// 0.2680 // CHB /// 0.2978 // JPT /// 0.2443 // YRI	---	---	---	+	AD
AX-11151734	Affx-4443235	Affx-4443235	16	37	9	85	79	235	-0.665613	0.282767	0.252829	Affx-4443235	rs11221119	2	11	127836408	127836408	0	q24.3	CAAAACCAAAACAAAATTTCACAACTGGATGATTA[C/T]ATCATTGATTCTTTATATACTTACTCATACCATCT	T	C	C	T	ENST00000526843 // upstream // 24856 // --- // --- // --- // --- /// ENST00000535549 // downstream // 492248 // Hs.369438 // ETS1 // 2113 // v-ets erythroblastosis virus E26 oncogene homolog 1 (avian) /// NM_005238 // downstream // 492248 // Hs.369438 // ETS1 // 2113 // v-ets erythroblastosis virus E26 oncogene homolog 1 (avian) /// NR_040078 // downstream // 960455 // Hs.730461 // KIRREL3-AS3 //…	136.0769 // D11S4110 // D11S4091 // --- // --- // deCODE /// 130.1674 // D11S4110 // D11S4123 // AFM031XG3 // AFMA311ZG5 // Marshfield /// 121.3334 // --- // --- // 65003 // 50769 // SLM1	D11S2096 // downstream // 9454 /// D11S4678 // upstream // 129701	0.0471 // 0.9529 // CEU /// 0.0000 // 1.0000 // CHB /// 0.0000 // 1.0000 // JPT /// 0.0114 // 0.9886 // YRI	0.0941 // CEU /// 0.0000 // CHB /// 0.0000 // JPT /// 0.0227 // YRI	170 // CEU /// 194 // CHB /// 178 // JPT /// 176 // YRI	YES	same	1	0	T // CEU /// T // CHB /// T // JPT /// T // YRI	0.0471 // CEU /// 0.0000 // CHB /// 0.0000 // JPT /// 0.0114 // YRI	---	---	---	+	AD
AX-11153267	Affx-2709783	Affx-2709783	1	2	11	51	111	384	-0.576649	0.342798	0.282088	Affx-2709783	rs11244883	2	10	127891398	127891398	0	q26.2	AAAGTCCCCAAATCACTGCAGGTTCGCAGACGTAC[A/G]TGTCTCTGAAATGCTCTAACATTTTTCCGAAGGTC	A	G	G	A	ENST00000368676 // intron // 0 // Hs.594351 // ADAM12 // 8038 // ADAM metallopeptidase domain 12 /// ENST00000368679 // intron // 0 // Hs.594351 // ADAM12 // 8038 // ADAM metallopeptidase domain 12 /// ENST00000448723 // intron // 0 // Hs.594351 // ADAM12 // 8038 // ADAM metallopeptidase domain 12 /// NM_003474 // intron // 0 // Hs.594351 // ADAM12 // 8038 // ADAM metallopeptidase domain 12 /// N…	156.3669 // D10S1656 // D10S575 // --- // --- // deCODE /// 153.6765 // D10S2322 // D10S575 // AAC1C02 // AFM270XB1 // Marshfield /// 148.1537 // --- // D10S575 // 541035 // --- // SLM1	D9S2055 // downstream // 161485 /// D10S575 // upstream // 40511	0.0353 // 0.9647 // CEU /// 0.4227 // 0.5773 // CHB /// 0.2753 // 0.7247 // JPT /// 0.0966 // 0.9034 // YRI	0.0706 // CEU /// 0.5361 // CHB /// 0.4607 // JPT /// 0.1705 // YRI	170 // CEU /// 194 // CHB /// 178 // JPT /// 176 // YRI	YES	same	1	0	A // CEU /// A // CHB /// A // JPT /// A // YRI	0.0353 // CEU /// 0.4227 // CHB /// 0.2753 // JPT /// 0.0966 // YRI	---	---	---	+	AD
AX-11154140	Affx-10134438	Affx-10134438	64	223	40	171	17	29	-1.05588	0.164688	0.145511	Affx-10134438	rs1125790	2	14	103816225	103816225	0	q32.32	ATGGCAGCTGTGGTGTCAGCATGGGTCCCAGAATG[C/G]GTGGAGCAGAGCGCCCAGTGGACCCTCAAGGGAGC	C	G	G	C	ENST00000216554 // downstream // 4863 // Hs.433702 // EIF5 // 1983 // eukaryotic translation initiation factor 5 /// ENST00000560051 // downstream // 14351 // --- // --- // --- // --- /// NM_001128918 // upstream // 35476 // Hs.35828 // MARK3 // 4140 // MAP/microtubule affinity-regulating kinase 3 /// NM_183004 // downstream // 4864 // Hs.433702 // EIF5 // 1983 // eukaryotic translation initiatio…	122.0293 // D14S293 // D14S260 // --- // --- // deCODE /// 133.1391 // D14S1051 // D14S292 // AFM345WB9 // AFMA120XG5 // Marshfield /// 114.1595 // --- // --- // 43918 // 61797 // SLM1	D14S1233 // downstream // 5172 /// D14S1227 // upstream // 153339	0.7235 // 0.2765 // CEU /// 0.5979 // 0.4021 // CHB /// 0.6011 // 0.3989 // JPT /// 0.3068 // 0.6932 // YRI	0.3882 // CEU /// 0.4948 // CHB /// 0.5281 // JPT /// 0.4545 // YRI	170 // CEU /// 194 // CHB /// 178 // JPT /// 176 // YRI	YES	same	2	0	G // CEU /// G // CHB /// G // JPT /// C // YRI	0.2765 // CEU /// 0.4021 // CHB /// 0.3989 // JPT /// 0.3068 // YRI	---	---	---	+	AD
AX-11154283	Affx-2844842	Affx-2844842	57	288	60	131	6	18	-3.4639	0.000481414	0.000266206	Affx-2844842	rs11259536	2	10	15231633	15231633	0	p13	TTTGGATCGAATGCTTTGCACGCTCATTTTTCATC[A/G]GATGCTTTCTTGCTTCCACACTTCCCCCTCATTCA	A	G	A	G	ENST00000378116 // downstream // 22009 // Hs.66762 // FAM171A1 // 221061 // family with sequence similarity 171, member A1 /// ENST00000450788 // upstream // 18356 // --- // --- // --- // --- /// NM_001010924 // downstream // 22011 // Hs.66762 // FAM171A1 // 221061 // family with sequence similarity 171, member A1 /// NM_004808 // upstream // 20938 // Hs.60339 // NMT2 // 9397 // N-myristoyltransf…	36.5642 // D10S1168 // D10S1653 // --- // --- // deCODE /// 39.3784 // D10S191 // D10S1653 // AFM066XA1 // AFMA175YD1 // Marshfield /// 37.8031 // D10S191 // --- // --- // 826300 // SLM1	D10S2335 // downstream // 44626 /// D10S1296E // upstream // 22085	0.7941 // 0.2059 // CEU /// 0.8196 // 0.1804 // CHB /// 0.7360 // 0.2640 // JPT /// 0.9148 // 0.0852 // YRI	0.3647 // CEU /// 0.2784 // CHB /// 0.4831 // JPT /// 0.1705 // YRI	170 // CEU /// 194 // CHB /// 178 // JPT /// 176 // YRI	YES	same	1	0	G // CEU /// G // CHB /// G // JPT /// G // YRI	0.2059 // CEU /// 0.1804 // CHB /// 0.2640 // JPT /// 0.0852 // YRI	---	---	---	+	AD
AX-11154836	Affx-30016738	Affx-30016738	67	272	50	147	6	16	-1.59198	0.0678946	0.0556948	Affx-30016738	rs11296016	2	7	153592717	153592717	0	q36.2	AACAAATAGATGGCATCAATGTATAGTCCTATTGG[-/A]CACAAAATCTAGAGCATTCATGCACCAGCCTTGAT	-	A	A	-	ENST00000404039 // intron // 0 // Hs.490684 // DPP6 // 1804 // dipeptidyl-peptidase 6 /// NM_001039350 // intron // 0 // Hs.490684 // DPP6 // 1804 // dipeptidyl-peptidase 6	171.9160 // D7S798 // D7S637 // --- // --- // deCODE /// 169.8945 // D7S2462 // D7S1521 // AFMA342YC9 // UT7110 // Marshfield /// 166.6161 // D7S2439 // --- // --- // 64815 // SLM1	D7S2278 // downstream // 21677 /// D7S1807 // upstream // 69111	0.6941 // 0.3059 // CEU /// 0.6031 // 0.3969 // CHB /// 0.6461 // 0.3539 // JPT /// 0.8239 // 0.1761 // YRI	0.4235 // CEU /// 0.4845 // CHB /// 0.4382 // JPT /// 0.2614 // YRI	170 // CEU /// 194 // CHB /// 178 // JPT /// 176 // YRI	---	same	1	0	A // CEU /// A // CHB /// A // JPT /// A // YRI	0.3059 // CEU /// 0.3969 // CHB /// 0.3539 // JPT /// 0.1761 // YRI	126141 // Ventricular fibrillation, paroxysmal familial, 2 // 612956 // intron	---	---	+	AD
AX-11155895	Affx-24624271	Affx-24624271	2	20	26	154	95	263	-3.47215	0.000214968	0.000258153	Affx-24624271	rs1135945	2	4	516586	516586	0	p16.3	CTCTCTCCTGCTATTGAATTAGTACCTAGCTGCAC[A/G]CAGTATGTAGTTACCAAAAGAATAAACGGCAATAA	A	G	G	A	ENST00000296306 // intron // 0 // Hs.7099 // PIGG // 54872 // phosphatidylinositol glycan anchor biosynthesis, class G /// ENST00000310340 // intron // 0 // Hs.7099 // PIGG // 54872 // phosphatidylinositol glycan anchor biosynthesis, class G /// ENST00000383028 // intron // 0 // Hs.7099 // PIGG // 54872 // phosphatidylinositol glycan anchor biosynthesis, class G /// ENST00000453061 // intron // 0…	0.6609 // --- // D4S2936 // --- // --- // deCODE /// 0.6879 // --- // D4S3038 // --- // AFMA060ZE5 // Marshfield /// 0.9296 // --- // D4S3038 // --- // --- // SLM1	D4S134 // downstream // 128516 /// D4S2526E // upstream // 16485	0.2294 // 0.7706 // CEU /// 0.2268 // 0.7732 // CHB /// 0.3258 // 0.6742 // JPT /// 0.4034 // 0.5966 // YRI	0.3412 // CEU /// 0.3505 // CHB /// 0.4045 // JPT /// 0.4886 // YRI	170 // CEU /// 194 // CHB /// 178 // JPT /// 176 // YRI	YES	same	1	0	A // CEU /// A // CHB /// A // JPT /// A // YRI	0.2294 // CEU /// 0.2268 // CHB /// 0.3258 // JPT /// 0.4034 // YRI	---	---	---	+	AD
AX-11157395	Affx-22767444	Affx-22767444	51	182	59	208	13	46	-0.0448005	0.511724	0.482133	Affx-22767444	rs1146007	2	3	76863912	76863912	0	p12.3	AAACTTTATAAAATTCATCTGGTAGCTGTCTTCAC[A/C]ATACATTTATTTTACATTATGCCAAAAAAGAATAA	A	C	A	C	ENST00000475034 // intron // 0 // Hs.13305 // ROBO2 // 6092 // roundabout, axon guidance receptor, homolog 2 (Drosophila) /// ENST00000487694 // intron // 0 // Hs.13305 // ROBO2 // 6092 // roundabout, axon guidance receptor, homolog 2 (Drosophila) /// ENST00000602589 // intron // 0 // Hs.13305 // ROBO2 // 6092 // roundabout, axon guidance receptor, homolog 2 (Drosophila) /// NM_001128223 // upstr…	104.5200 // D3S3653 // D3S3049 // --- // --- // deCODE /// 107.3428 // D3S3653 // D3S2388 // AFMB326XB5 // GATA24E11 // Marshfield /// 100.6356 // --- // --- // 530637 // 594316 // SLM1	D3S3365 // downstream // 36581 /// D3S4455 // upstream // 15207	0.6706 // 0.3294 // CEU /// 0.7938 // 0.2062 // CHB /// 0.7191 // 0.2809 // JPT /// 0.9830 // 0.0170 // YRI	0.3765 // CEU /// 0.3299 // CHB /// 0.3820 // JPT /// 0.0341 // YRI	170 // CEU /// 194 // CHB /// 178 // JPT /// 176 // YRI	YES	same	1	0	C // CEU /// C // CHB /// C // JPT /// C // YRI	0.3294 // CEU /// 0.2062 // CHB /// 0.2809 // JPT /// 0.0170 // YRI	602431 // Vesicoureteral reflux 2 // 610878 // intron /// 602431 // Vesicoureteral reflux 2 // 610878 // upstream	---	---	+	AD
AX-11161297	Affx-3507734	Affx-3507734	40	157	57	204	26	74	-1.06392	0.160849	0.143683	Affx-3507734	rs11597073	2	10	66385882	66385882	0	q21.3	CTGATTATTTACATTGAGTATCTAGCTTTTAACCG[C/T]ACATTCAGAAGAATGCTATACAATGTTAAAGATAT	T	C	T	C	ENST00000404883 // upstream // 199447 // --- // --- // --- // --- /// ENST00000432217 // upstream // 5203 // --- // --- // --- // --- /// NM_001001330 // downstream // 1000999 // Hs.499833 // REEP3 // 221035 // receptor accessory protein 3 /// NR_001446 // upstream // 199403 // Hs.591361 // ANXA2P3 // 305 // annexin A2 pseudogene 3	81.8959 // D10S1715 // D10S1428 // --- // --- // deCODE /// 81.4513 // D10S561 // D10S502 // AFM254XD9 // UT460 // Marshfield /// 77.3399 // D10S561 // --- // --- // 260101 // SLM1	D10S1715 // downstream // 468720 /// D10S1461 // upstream // 67062	0.6235 // 0.3765 // CEU /// 0.9639 // 0.0361 // CHB /// 0.9607 // 0.0393 // JPT /// 0.9148 // 0.0852 // YRI	0.3529 // CEU /// 0.0722 // CHB /// 0.0787 // JPT /// 0.1477 // YRI	170 // CEU /// 194 // CHB /// 178 // JPT /// 176 // YRI	YES	same	1	0	C // CEU /// C // CHB /// C // JPT /// C // YRI	0.3765 // CEU /// 0.0361 // CHB /// 0.0393 // JPT /// 0.0852 // YRI	---	---	---	+	AD
AX-11162632	Affx-8443727	Affx-8443727	7	24	66	177	50	236	2.21699	0.988733	0.986688	Affx-8443727	rs11615274	2	12	73601132	73601132	0	q21.1	TTATCTGGATCTCTCCCTTCCCCTAGGTGGCACTA[C/T]ATTTAGATGCATGCTCCACCAGTGCTAGATTTGTT	T	C	C	T	ENST00000550723 // intron // 0 // Hs.694666 // --- // --- // Transcribed locus /// NM_013381 // downstream // 541710 // Hs.199814 // TRHDE // 29953 // thyrotropin-releasing hormone degrading enzyme /// NR_038300 // downstream // 925824 // Hs.738728 // LOC100507377 // 100507377 // uncharacterized LOC100507377	86.9106 // D12S1040 // D12S92 // --- // --- // deCODE /// 82.7110 // UNKNOWN // D12S1052 // GATA134C11 // GATA26D02 // Marshfield /// 81.6755 // --- // D12S1660 // 53971 // --- // SLM1	D12S1047 // downstream // 360840 /// D12S1436 // upstream // 72765	0.2765 // 0.7235 // CEU /// 0.0825 // 0.9175 // CHB /// 0.1348 // 0.8652 // JPT /// 0.0398 // 0.9602 // YRI	0.3882 // CEU /// 0.1443 // CHB /// 0.2247 // JPT /// 0.0795 // YRI	170 // CEU /// 194 // CHB /// 178 // JPT /// 176 // YRI	YES	same	1	0	T // CEU /// T // CHB /// T // JPT /// T // YRI	0.2765 // CEU /// 0.0825 // CHB /// 0.1348 // JPT /// 0.0398 // YRI	---	---	---	+	AD
AX-11163060	Affx-9345473	Affx-9345473	78	300	38	122	6	15	-1.09491	0.158293	0.136779	Affx-9345473	rs11620598	2	13	42272742	42272742	0	q14.11	GTCTCTACCAAAAAACGTCATTCGGGTCTCAGATA[A/C]AATGTCGTCTCCTAAAAGGAAATATCTCAGCACTC	A	C	A	C	ENST00000251030 // intron // 0 // Hs.368282 // VWA8 // 23078 // von Willebrand factor A domain containing 8 /// ENST00000379310 // intron // 0 // Hs.368282 // VWA8 // 23078 // von Willebrand factor A domain containing 8 /// NM_015058 // intron // 0 // Hs.368282 // VWA8 // 23078 // von Willebrand factor A domain containing 8	43.4038 // D13S263 // D13S1276 // --- // --- // deCODE /// 38.4120 // D13S263 // D13S1276 // AFM210YG11 // AFMB336ZH5 // Marshfield /// 37.9740 // D13S1233 // --- // --- // 984605 // SLM1	D13S263 // downstream // 191823 /// D13S1089E // upstream // 20788	0.7706 // 0.2294 // CEU /// 0.8505 // 0.1495 // CHB /// 0.8820 // 0.1180 // JPT /// 0.8636 // 0.1364 // YRI	0.3412 // CEU /// 0.2784 // CHB /// 0.2360 // JPT /// 0.2500 // YRI	170 // CEU /// 194 // CHB /// 178 // JPT /// 176 // YRI	YES	same	1	0	C // CEU /// C // CHB /// C // JPT /// C // YRI	0.2294 // CEU /// 0.1495 // CHB /// 0.1180 // JPT /// 0.1364 // YRI	---	---	---	+	AD
AX-11163716	Affx-11470304	Affx-11470304	1	74	27	30	95	290	-2.87205	0.00176698	0.00203906	Affx-11470304	rs11629588	2	15	34983455	34983455	0	q14	AGCTACAAGGGAGCTTCTATAGTGGGAAGTAAGCT[C/T]CGCCTCACAAGTTTAGGGATTTCCCACTTTGAGCA	T	C	C	T	ENST00000290374 // downstream // 59778 // Hs.283816 // GJD2 // 57369 // gap junction protein, delta 2, 36kDa /// ENST00000565706 // upstream // 35490 // Hs.569462 // --- // --- // Transcribed locus /// NM_020660 // downstream // 61187 // Hs.283816 // GJD2 // 57369 // gap junction protein, delta 2, 36kDa /// NR_027410 // upstream // 107684 // Hs.720151 // GOLGA8B // 440270 // golgin A8 family, mem…	31.8312 // D15S1040 // D15S971 // --- // --- // deCODE /// 30.4698 // D15S1040 // D15S971 // AFM360TE5 // AFMA203YB1 // Marshfield /// 27.8864 // D15S1040 // --- // --- // 261124 // SLM1	D15S1232 // downstream // 982 /// D15S951 // upstream // 287149	0.0706 // 0.9294 // CEU /// 0.0000 // 1.0000 // CHB /// 0.0000 // 1.0000 // JPT /// 0.0000 // 1.0000 // YRI	0.1412 // CEU /// 0.0000 // CHB /// 0.0000 // JPT /// 0.0000 // YRI	170 // CEU /// 194 // CHB /// 178 // JPT /// 176 // YRI	YES	same	1	0	T // CEU /// T // CHB /// T // JPT /// T // YRI	0.0706 // CEU /// 0.0000 // CHB /// 0.0000 // JPT /// 0.0000 // YRI	---	---	---	+	AD
AX-11166726	Affx-15615503	Affx-15615503	44	178	60	192	16	63	-0.452501	0.351738	0.325454	Affx-15615503	rs11670068	2	19	16843701	16843701	0	p13.11	GAGTCTCAGCTTAACTTGAGGGCTGCCTCCTTGCT[A/G]CTTATGAGAATGATTCATTGCACCAAAGTCCCATT	A	G	G	A	ENST00000379808 // intron // 0 // Hs.406014 // NWD1 // 284434 // NACHT and WD repeat domain containing 1 /// ENST00000438489 // intron // 0 // Hs.406014 // NWD1 // 284434 // NACHT and WD repeat domain containing 1 /// ENST00000518676 // intron // 0 // Hs.406014 // NWD1 // 284434 // NACHT and WD repeat domain containing 1 /// ENST00000523826 // intron // 0 // Hs.406014 // NWD1 // 284434 // NACHT a…	39.8267 // D19S917 // D19S199 // --- // --- // deCODE /// 44.1905 // D19S917 // D19S199 // AFMB326ZH5 // MS231 // Marshfield /// 33.8143 // --- // D19S930 // 144484 // --- // SLM1	D19S680E // downstream // 214853 /// D19S1171 // upstream // 55036	0.6118 // 0.3882 // CEU /// 0.2938 // 0.7062 // CHB /// 0.2079 // 0.7921 // JPT /// 0.7045 // 0.2955 // YRI	0.4235 // CEU /// 0.4227 // CHB /// 0.3708 // JPT /// 0.3864 // YRI	170 // CEU /// 194 // CHB /// 178 // JPT /// 176 // YRI	---	same	1	0	G // CEU /// A // CHB /// A // JPT /// G // YRI	0.3882 // CEU /// 0.2938 // CHB /// 0.2079 // JPT /// 0.2955 // YRI	---	---	---	+	AD
AX-11166863	Affx-15955836	Affx-15955836	53	135	47	223	23	79	1.61309	0.954443	0.946638	Affx-15955836	rs11672825	2	19	40867634	40867634	0	q13.2	TTCTTCAGGTATCCCCTTCTCAGTGAGGCCTTTTC[G/T]GACCTCCTTATTAAATATCACAAACAATTCCACCC	T	G	T	G	ENST00000356508 // intron // 0 // Hs.257008 // PLD3 // 23646 // phospholipase D family, member 3 /// ENST00000392032 // intron // 0 // Hs.257008 // PLD3 // 23646 // phospholipase D family, member 3 /// ENST00000409281 // intron // 0 // Hs.257008 // PLD3 // 23646 // phospholipase D family, member 3 /// ENST00000409419 // intron // 0 // Hs.257008 // PLD3 // 23646 // phospholipase D family, member 3…	66.5150 // D19S200 // D19S223 // --- // --- // deCODE /// 63.7626 // D19S200 // D19S223 // MS265 // AFM238WF10 // Marshfield /// 54.7489 // --- // D19S223 // 494938 // --- // SLM1	D19S200 // downstream // 175832 /// D19S687E // upstream // 8229	0.5647 // 0.4353 // CEU /// 0.5361 // 0.4639 // CHB /// 0.5225 // 0.4775 // JPT /// 0.9716 // 0.0284 // YRI	0.4941 // CEU /// 0.4948 // CHB /// 0.5056 // JPT /// 0.0568 // YRI	170 // CEU /// 194 // CHB /// 178 // JPT /// 176 // YRI	YES	same	1	0	G // CEU /// G // CHB /// G // JPT /// G // YRI	0.4353 // CEU /// 0.4639 // CHB /// 0.4775 // JPT /// 0.0284 // YRI	---	---	---	+	AD
AX-11167168	Affx-18699506	Affx-18699506	95	335	26	97	2	4	-0.0666163	0.51246	0.473444	Affx-18699506	rs11677229	2	2	190775545	190775545	0	q32.2	ATGTAGCATATGTAAACTTTTAAAAGGGTGTTTAT[A/G]AGGACTATTTTGTAACTTATTACTTATACTAGAGA	A	G	A	G	ENST00000478197 // intron // 0 // Hs.389311 // C2orf88 // 84281 // chromosome 2 open reading frame 88 /// ENST00000495546 // intron // 0 // Hs.389311 // C2orf88 // 84281 // chromosome 2 open reading frame 88 /// NM_000534 // downstream // 33190 // Hs.111749 // PMS1 // 5378 // PMS1 postmeiotic segregation increased 1 (S. cerevisiae) /// NM_005259 // downstream // 144881 // Hs.41565 // MSTN // 2660…	190.5708 // D2S426 // D2S2262 // --- // --- // deCODE /// 189.2187 // D2S103 // D2S1350 // MFD145A // ATA24F09 // Marshfield /// 180.5736 // --- // --- // 523466 // 435136 // SLM1	D2S2027 // downstream // 120948 /// D2S1857 // upstream // 139	0.8941 // 0.1059 // CEU /// 1.0000 // 0.0000 // CHB /// 1.0000 // 0.0000 // JPT /// 1.0000 // 0.0000 // YRI	0.1882 // CEU /// 0.0000 // CHB /// 0.0000 // JPT /// 0.0000 // YRI	170 // CEU /// 194 // CHB /// 178 // JPT /// 176 // YRI	YES	same	1	0	G // CEU /// G // CHB /// G // JPT /// G // YRI	0.1059 // CEU /// 0.0000 // CHB /// 0.0000 // JPT /// 0.0000 // YRI	601788 // Muscle hypertrophy // 614160 // downstream	---	---	+	AD
AX-11167805	Affx-19585027	Affx-19585027	2	54	12	89	106	126	-7.45559	1.05903e-16	4.47328e-14	Affx-19585027	rs11685539	2	2	237702150	237702150	0	q37.3	ATTTCAGCACTGCTGGCGCTGGAGAACTTTTGCCC[C/T]CTCCACTCAGCCAGACAGGAAAAGCACCCCCGGCC	T	C	C	T	ENST00000365471 // downstream // 221697 // --- // --- // --- // --- /// ENST00000413385 // downstream // 39144 // --- // --- // --- // --- /// NM_020311 // downstream // 211156 // Hs.471751 // CXCR7 // 57007 // chemokine (C-X-C motif) receptor 7 /// NM_198189 // upstream // 291934 // Hs.531713 // COPS8 // 10920 // COP9 signalosome subunit 8	248.9470 // D2S338 // D2S2949 // --- // --- // deCODE /// 251.0513 // D2S338 // UNKNOWN // AFM276ZF5 // GAAT3C11 // Marshfield /// 229.5025 // --- // --- // 44776 // 180761 // SLM1	D2S1744 // downstream // 194488 /// D2S345 // upstream // 99805	0.0588 // 0.9412 // CEU /// 0.0000 // 1.0000 // CHB /// 0.0000 // 1.0000 // JPT /// 0.0114 // 0.9886 // YRI	0.0941 // CEU /// 0.0000 // CHB /// 0.0000 // JPT /// 0.0227 // YRI	170 // CEU /// 194 // CHB /// 178 // JPT /// 176 // YRI	---	same	1	0	T // CEU /// T // CHB /// T // JPT /// T // YRI	0.0588 // CEU /// 0.0000 // CHB /// 0.0000 // JPT /// 0.0114 // YRI	---	---	---	+	AD
AX-11169924	Affx-21563153	Affx-21563153	76	334	44	100	3	3	-3.40582	0.000678171	0.000329827	Affx-21563153	rs11715118	2	3	16478546	16478546	0	p24.3	GAGAATGAATATTTTCACCATGCTACAAGTTCCCA[C/T]GCAAGAAACTGGCAAAATTTTGATTTGGTCAAGTC	T	C	T	C	ENST00000334133 // intron // 0 // Hs.98910 // RFTN1 // 23180 // raftlin, lipid raft linker 1 /// ENST00000431547 // intron // 0 // Hs.98910 // RFTN1 // 23180 // raftlin, lipid raft linker 1 /// ENST00000432519 // intron // 0 // Hs.98910 // RFTN1 // 23180 // raftlin, lipid raft linker 1 /// ENST00000441460 // intron // 0 // Hs.98910 // RFTN1 // 23180 // raftlin, lipid raft linker 1 /// ENST0000044…	36.6160 // D3S2431 // D3S3473 // --- // --- // deCODE /// 41.6686 // D3S1286 // D3S3510 // AFM197XG11 // AFM205WH6 // Marshfield /// 38.7677 // --- // --- // 52623 // 63217 // SLM1	D3S3885 // downstream // 120612 /// D3S3473 // upstream // 43701	0.7765 // 0.2235 // CEU /// 0.7526 // 0.2474 // CHB /// 0.7528 // 0.2472 // JPT /// 0.9091 // 0.0909 // YRI	0.3529 // CEU /// 0.3093 // CHB /// 0.2697 // JPT /// 0.1591 // YRI	170 // CEU /// 194 // CHB /// 178 // JPT /// 176 // YRI	YES	same	1	0	C // CEU /// C // CHB /// C // JPT /// C // YRI	0.2235 // CEU /// 0.2474 // CHB /// 0.2472 // JPT /// 0.0909 // YRI	---	---	---	+	AD
AX-11170694	Affx-24082159	Affx-24082159	13	107	58	205	52	125	-3.74821	0.00010204	8.90496e-05	Affx-24082159	rs11725146	2	4	185281140	185281140	0	q35.1	CACAGCCCTTCCCTACCCTACGTTGTTGTTGTTGT[G/T]TATGTGCCAGAGTCCCCAGAGCCTGCTCTCCACAG	T	G	T	G	ENST00000317596 // upstream // 6010 // Hs.590107 // LOC728175 // 728175 // uncharacterized LOC728175 /// ENST00000512674 // downstream // 5201 // Hs.432281 // --- // --- // CDNA FLJ44265 fis, clone TLIVE2003737, weakly similar to Homo sapiens beta glucuronidase isoform /// NM_002199 // downstream // 27736 // Hs.654566 // IRF2 // 3660 // interferon regulatory factor 2 /// NR_040108 // upstream // …	189.6064 // D4S1535 // D4S3047 // --- // --- // deCODE /// 195.1235 // UNKNOWN // D4S3047 // GATA136E02 // AFMA071YH9 // Marshfield /// 186.4181 // --- // --- // 51060 // 59820 // SLM1	D4S3335 // downstream // 17187 /// D4S2448 // upstream // 2951	0.4353 // 0.5647 // CEU /// 0.4948 // 0.5052 // CHB /// 0.5169 // 0.4831 // JPT /// 0.9318 // 0.0682 // YRI	0.4706 // CEU /// 0.4124 // CHB /// 0.4045 // JPT /// 0.1136 // YRI	170 // CEU /// 194 // CHB /// 178 // JPT /// 176 // YRI	YES	same	1	0	T // CEU /// T // CHB /// G // JPT /// G // YRI	0.4353 // CEU /// 0.4948 // CHB /// 0.4831 // JPT /// 0.0682 // YRI	---	---	---	+	AD
AX-11172275	Affx-26319549	Affx-26319549	24	133	66	201	33	102	-1.95808	0.0296316	0.0251104	Affx-26319549	rs11745765	2	5	23476402	23476402	0	p14.2	TAATTTCAGAGCTAACATTTTGTATCATGATGCAG[A/G]CAAGATAACCAAATAATATGGCTAGGCAACTCTGA	A	G	A	G	ENST00000502755 // upstream // 30862 // Hs.283096 // PRDM9 // 56979 // PR domain containing 9 /// ENST00000512356 // downstream // 19443 // --- // --- // --- // --- /// NM_004061 // upstream // 622671 // Hs.113684 // CDH12 // 1010 // cadherin 12, type 2 (N-cadherin 2) /// NM_020227 // upstream // 31322 // Hs.283096 // PRDM9 // 56979 // PR domain containing 9	42.8609 // D5S411 // D5S813 // --- // --- // deCODE /// 36.6134 // D5S590 // D5S2113 // UT890 // AFMA084ZC1 // Marshfield /// 40.6665 // --- // --- // 584462 // 586033 // SLM1	D5S1868 // downstream // 245735 /// D5S813 // upstream // 114707	0.4882 // 0.5118 // CEU /// 0.8144 // 0.1856 // CHB /// 0.8202 // 0.1798 // JPT /// 0.9432 // 0.0568 // YRI	0.4118 // CEU /// 0.3299 // CHB /// 0.2472 // JPT /// 0.1136 // YRI	170 // CEU /// 194 // CHB /// 178 // JPT /// 176 // YRI	YES	same	1	0	A // CEU /// G // CHB /// G // JPT /// G // YRI	0.4882 // CEU /// 0.1856 // CHB /// 0.1798 // JPT /// 0.0568 // YRI	---	---	---	+	AD
AX-11172469	Affx-27053480	Affx-27053480	76	264	40	145	5	22	0.419552	0.691272	0.662594	Affx-27053480	rs11748265	2	5	8150593	8150593	0	p15.31	ATGATGCAGCTGGTGGGATTTTTTATTCCATGCAC[A/C]GGAAAATAAACTCAATAGGAATCATTTTTGCATTG	A	C	A	C	ENST00000362903 // downstream // 170176 // --- // --- // --- // --- /// ENST00000511351 // downstream // 7061 // --- // --- // --- // --- /// NM_002454 // downstream // 249358 // Hs.481551 // MTRR // 4552 // 5-methyltetrahydrofolate-homocysteine methyltransferase reductase /// NR_039984 // downstream // 183003 // Hs.566412 // LOC729506 // 729506 // uncharacterized LOC729506	20.7139 // D5S1953 // D5S208 // --- // --- // deCODE /// 17.8799 // D5S580 // D5S1976 // UT615 // AFMA204ZE1 // Marshfield /// 19.8604 // --- // --- // 535637 // 673687 // SLM1	D5S580 // downstream // 10061 /// D5S1957 // upstream // 346226	0.7529 // 0.2471 // CEU /// 0.8866 // 0.1134 // CHB /// 0.8202 // 0.1798 // JPT /// 0.9205 // 0.0795 // YRI	0.4000 // CEU /// 0.2062 // CHB /// 0.2697 // JPT /// 0.1136 // YRI	170 // CEU /// 194 // CHB /// 178 // JPT /// 176 // YRI	YES	same	1	0	C // CEU /// C // CHB /// C // JPT /// C // YRI	0.2471 // CEU /// 0.1134 // CHB /// 0.1798 // JPT /// 0.0795 // YRI	602568 // {Neural tube defects, folate-sensitive, susceptibility to} // 601634 // downstream /// 602568 // Homocystinuria-megaloblastic anemia, cbl E type // 236270 // downstream	---	---	+	AD
AX-11172901	Affx-28118532	Affx-28118532	81	262	30	129	3	25	1.83928	0.97527	0.967063	Affx-28118532	rs11753474	2	6	163711429	163711429	0	q26	ACATTCATAACCTATTTTGTAGGAGAGAATTTTCC[A/G]AGGGACCAAAAACGTTGACCAGACCCAAATCTAAA	A	G	A	G	ENST00000337019 // intron // 0 // Hs.25791 // PACRG // 135138 // PARK2 co-regulated /// ENST00000366888 // intron // 0 // Hs.25791 // PACRG // 135138 // PARK2 co-regulated /// ENST00000366889 // intron // 0 // Hs.25791 // PACRG // 135138 // PARK2 co-regulated /// ENST00000541974 // intron // 0 // Hs.25791 // PACRG // 135138 // PARK2 co-regulated /// NM_001080378 // intron // 0 // Hs.25791 // PACR…	175.4606 // D6S1599 // D6S1277 // --- // --- // deCODE /// 171.4869 // D6S1599 // D6S1273 // AFMA342VB5 // GATA65D12 // Marshfield /// 163.6488 // D6S1599 // --- // --- // 48282 // SLM1	D6S1071 // downstream // 7536 /// D6S1184E // upstream // 128096	0.7412 // 0.2588 // CEU /// 0.9588 // 0.0412 // CHB /// 0.9157 // 0.0843 // JPT /// 0.9375 // 0.0625 // YRI	0.3294 // CEU /// 0.0619 // CHB /// 0.1685 // JPT /// 0.1250 // YRI	170 // CEU /// 194 // CHB /// 178 // JPT /// 176 // YRI	YES	same	1	0	G // CEU /// G // CHB /// G // JPT /// G // YRI	0.2588 // CEU /// 0.0412 // CHB /// 0.0843 // JPT /// 0.0625 // YRI	---	---	---	+	AD
AX-11174380	Affx-30970446	Affx-30970446	89	359	29	73	5	3	-3.00065	0.00270589	0.00134703	Affx-30970446	rs11773027	2	7	82023812	82023812	0	q21.11	AGGTAGCTAGACAGACAGATGGAGATGGATAGATA[C/T]AGCCAGGTTATCAACAGCCAAGAGCAGTACAAGTT	T	C	C	T	ENST00000356253 // intron // 0 // Hs.282151 // CACNA2D1 // 781 // calcium channel, voltage-dependent, alpha 2/delta subunit 1 /// ENST00000356860 // intron // 0 // Hs.282151 // CACNA2D1 // 781 // calcium channel, voltage-dependent, alpha 2/delta subunit 1 /// ENST00000423588 // intron // 0 // Hs.282151 // CACNA2D1 // 781 // calcium channel, voltage-dependent, alpha 2/delta subunit 1 /// NM_000722…	95.2795 // D7S660 // D7S2212 // --- // --- // deCODE /// 94.6268 // UNKNOWN // D7S2212 // PY5-19 // GATA87D11 // Marshfield /// 89.5474 // --- // --- // 57389 // 62054 // SLM1	D7S1996 // downstream // 20414 /// D7S2239 // upstream // 87281	0.9353 // 0.0647 // CEU /// 1.0000 // 0.0000 // CHB /// 1.0000 // 0.0000 // JPT /// 1.0000 // 0.0000 // YRI	0.1294 // CEU /// 0.0000 // CHB /// 0.0000 // JPT /// 0.0000 // YRI	170 // CEU /// 194 // CHB /// 178 // JPT /// 176 // YRI	YES	same	1	0	C // CEU /// C // CHB /// C // JPT /// C // YRI	0.0647 // CEU /// 0.0000 // CHB /// 0.0000 // JPT /// 0.0000 // YRI	---	---	---	+	AD
AX-11175414	Affx-31652355	Affx-31652355	58	224	52	173	13	40	-0.823751	0.227233	0.205041	Affx-31652355	rs11785063	2	8	135962651	135962651	0	q24.22	ATCACCCAAGGACACGATGCTAATAAATCATGGAG[A/G]TTGAATGGGAATCATTATGATCATGGTGATAGTTT	A	G	A	G	ENST00000460778 // downstream // 28419 // --- // --- // --- // --- /// ENST00000505083 // downstream // 68509 // Hs.559609 // --- // --- // CDNA FLJ32840 fis, clone TESTI2003321 /// NR_026706 // upstream // 283723 // Hs.440978 // LOC286094 // 286094 // uncharacterized LOC286094 /// NR_029599 // upstream // 145463 // --- // MIR30D // 407033 // microRNA 30d	147.5643 // D8S537 // D8S554 // --- // --- // deCODE /// 152.7687 // D8S537 // D8S554 // AFM269ZH1 // AFM337WG5 // Marshfield /// 136.0561 // D8S537 // --- // --- // 546590 // SLM1	D8S537 // downstream // 133185 /// D8S554 // upstream // 48120	0.6765 // 0.3235 // CEU /// 0.7680 // 0.2320 // CHB /// 0.7697 // 0.2303 // JPT /// 0.6705 // 0.3295 // YRI	0.4118 // CEU /// 0.4021 // CHB /// 0.3483 // JPT /// 0.4318 // YRI	170 // CEU /// 194 // CHB /// 178 // JPT /// 176 // YRI	YES	same	1	0	G // CEU /// G // CHB /// G // JPT /// G // YRI	0.3235 // CEU /// 0.2320 // CHB /// 0.2303 // JPT /// 0.3295 // YRI	---	---	---	+	AD
AX-11176607	Affx-7787491	Affx-7787491	65	254	45	155	13	26	-1.58999	0.0671193	0.0559184	Affx-7787491	rs11803630	2	1	237599446	237599446	0	q43	CATCCACCTTGGATAATCTCTCGTTTGATTTACTC[A/G]TAGTCAATTGATAAGGAACCTTAATTACCTCTACA	A	G	A	G	ENST00000360064 // intron // 0 // Hs.109514 // RYR2 // 6262 // ryanodine receptor 2 (cardiac) /// ENST00000366574 // intron // 0 // Hs.109514 // RYR2 // 6262 // ryanodine receptor 2 (cardiac) /// ENST00000542537 // intron // 0 // Hs.109514 // RYR2 // 6262 // ryanodine receptor 2 (cardiac) /// NM_001035 // intron // 0 // Hs.109514 // RYR2 // 6262 // ryanodine receptor 2 (cardiac)	249.0506 // D1S2678 // D1S517 // --- // --- // deCODE /// 258.0903 // D1S2678 // D1S1149 // AFMA245WD5 // UT418 // Marshfield /// 237.5963 // --- // --- // 592116 // 503450 // SLM1	D1S1567 // downstream // 185260 /// D1S2330E // upstream // 80746	0.6941 // 0.3059 // CEU /// 0.7371 // 0.2629 // CHB /// 0.8708 // 0.1292 // JPT /// 0.9375 // 0.0625 // YRI	0.3529 // CEU /// 0.3402 // CHB /// 0.2360 // JPT /// 0.1250 // YRI	170 // CEU /// 194 // CHB /// 178 // JPT /// 176 // YRI	YES	same	1	0	G // CEU /// G // CHB /// G // JPT /// G // YRI	0.3059 // CEU /// 0.2629 // CHB /// 0.1292 // JPT /// 0.0625 // YRI	180902 // Arrhythmogenic right ventricular dysplasia 2 // 600996 // intron /// 180902 // Ventricular tachycardia, catecholaminergic polymorphic, 1 // 604772 // intron	---	---	+	AD
AX-11180361	Affx-20055005	Affx-20055005	55	199	58	200	10	38	-0.0395748	0.514312	0.484216	Affx-20055005	rs11885801	2	2	4172681	4172681	0	p25.3	TCAGACATAGGAAACAGGTTTAAGAAAAGTGTGTC[A/G]TGGTGGTGGTAGCCATGCAGAATCTGAGCAACATG	A	G	A	G	ENST00000442831 // downstream // 11553 // --- // --- // --- // --- /// ENST00000578464 // downstream // 95132 // --- // --- // --- // --- /// NR_034134 // downstream // 503127 // Hs.444391 // LOC727982 // 727982 // uncharacterized LOC727982 /// NR_037881 // upstream // 151059 // Hs.190267 // LOC100505964 // 100505964 // uncharacterized LOC100505964	9.3409 // D2S319 // D2S205 // --- // --- // deCODE /// 9.0594 // D2S319 // D2S304 // AFM108XH8 // AFM224XB10 // Marshfield /// 7.3169 // --- // --- // 43641 // 654549 // SLM1	D2S2781 // downstream // 199351 /// D2S1382 // upstream // 440914	0.6882 // 0.3118 // CEU /// 0.8711 // 0.1289 // CHB /// 0.7472 // 0.2528 // JPT /// 0.7500 // 0.2500 // YRI	0.4353 // CEU /// 0.2165 // CHB /// 0.3933 // JPT /// 0.3409 // YRI	170 // CEU /// 194 // CHB /// 178 // JPT /// 176 // YRI	YES	same	1	0	G // CEU /// G // CHB /// G // JPT /// G // YRI	0.3118 // CEU /// 0.1289 // CHB /// 0.2528 // JPT /// 0.2500 // YRI	---	---	---	+	AD
AX-11181230	Affx-19881704	Affx-19881704	50	231	53	186	19	19	-3.66693	0.000204754	0.000122739	Affx-19881704	rs11902574	2	2	29627273	29627273	0	p23.2	ATAAATATTTACTCAAACAGAACACCTTACAGTGC[A/G]TGCAGAGTTGATATACAAGATGACTTTAAACAACA	A	G	A	G	ENST00000389048 // intron // 0 // Hs.654469 // ALK // 238 // anaplastic lymphoma receptor tyrosine kinase /// ENST00000431873 // intron // 0 // Hs.654469 // ALK // 238 // anaplastic lymphoma receptor tyrosine kinase /// NM_004304 // intron // 0 // Hs.654469 // ALK // 238 // anaplastic lymphoma receptor tyrosine kinase	51.5630 // D2S146 // D2S390 // --- // --- // deCODE /// 48.0535 // D2S2263 // D2S221 // AFMB082ZD5 // MFD294 // Marshfield /// 46.0955 // D2S2263 // --- // --- // 762596 // SLM1	D2S146 // downstream // 35201 /// D2S390 // upstream // 384571	0.7118 // 0.2882 // CEU /// 0.9794 // 0.0206 // CHB /// 1.0000 // 0.0000 // JPT /// 0.8693 // 0.1307 // YRI	0.3412 // CEU /// 0.0412 // CHB /// 0.0000 // JPT /// 0.2159 // YRI	170 // CEU /// 194 // CHB /// 178 // JPT /// 176 // YRI	YES	same	1	0	G // CEU /// G // CHB /// G // JPT /// G // YRI	0.2882 // CEU /// 0.0206 // CHB /// 0.0000 // JPT /// 0.1307 // YRI	105590 // {Neuroblastoma, susceptibility to, 3} // 613014 // intron	---	---	+	AD
AX-11182203	Affx-22187105	Affx-22187105	52	192	56	192	15	53	-0.249835	0.429092	0.401357	Affx-22187105	rs11924760	2	3	31955806	31955806	0	p23	TTTCCCGAAAAGTGTTCAGAGGTATTGGTGAATAA[A/G]AGAGTGCTATCGCCAACTAAGTTTGGGAAACTGAG	A	G	A	G	ENST00000396556 // intron // 0 // Hs.150122 // OSBPL10 // 114884 // oxysterol binding protein-like 10 /// ENST00000438237 // intron // 0 // Hs.150122 // OSBPL10 // 114884 // oxysterol binding protein-like 10 /// ENST00000452791 // intron // 0 // Hs.150122 // OSBPL10 // 114884 // oxysterol binding protein-like 10 /// ENST00000463504 // intron // 0 // Hs.150122 // OSBPL10 // 114884 // oxysterol bin…	57.2320 // D3S3567 // D3S2432 // --- // --- // deCODE /// 58.8121 // D3S1211 // D3S1619 // D3S1211 // AFM350TF1 // Marshfield /// 52.2652 // D3S3567 // D3S2432 // --- // --- // SLM1	D3S3433 // downstream // 125509 /// D3S1759 // upstream // 80017	0.6118 // 0.3882 // CEU /// 0.6340 // 0.3660 // CHB /// 0.6573 // 0.3427 // JPT /// 0.5284 // 0.4716 // YRI	0.5176 // CEU /// 0.4845 // CHB /// 0.4382 // JPT /// 0.5341 // YRI	170 // CEU /// 194 // CHB /// 178 // JPT /// 176 // YRI	YES	same	1	0	G // CEU /// G // CHB /// G // JPT /// G // YRI	0.3882 // CEU /// 0.3660 // CHB /// 0.3427 // JPT /// 0.4716 // YRI	---	---	---	+	AD
AX-11183718	Affx-25896904	Affx-25896904	102	317	19	2	2	2	-5.64417	1.12572e-07	8.29897e-09	Affx-25896904	rs11954189	2	5	153668639	153668639	0	q33.2	CTCTGCAGGACCCACAGTTTTCCTTATTAGTTTCC[C/T]GTTCGCTCTCCTATTCCTCCAAACATGGTTATCAC	T	C	T	C	ENST00000297107 // intron // 0 // Hs.631797 // GALNT10 // 55568 // UDP-N-acetyl-alpha-D-galactosamine:polypeptide N-acetylgalactosaminyltransferase 10 (GalNAc-T10) /// ENST00000377661 // intron // 0 // Hs.631797 // GALNT10 // 55568 // UDP-N-acetyl-alpha-D-galactosamine:polypeptide N-acetylgalactosaminyltransferase 10 (GalNAc-T10) /// ENST00000425427 // intron // 0 // Hs.631797 // GALNT10 // 55568…	159.4370 // D5S1978 // D5S497 // --- // --- // deCODE /// 157.2831 // D5S2012 // D5S2026 // AFMB027XC1 // AFMB299YG5 // Marshfield /// 153.4264 // --- // D5S1507 // 60720 // --- // SLM1	D5S2104 // downstream // 1247 /// D5S497 // upstream // 41727	0.9235 // 0.0765 // CEU /// 1.0000 // 0.0000 // CHB /// 1.0000 // 0.0000 // JPT /// 0.7614 // 0.2386 // YRI	0.1294 // CEU /// 0.0000 // CHB /// 0.0000 // JPT /// 0.3636 // YRI	170 // CEU /// 194 // CHB /// 178 // JPT /// 176 // YRI	YES	same	1	0	C // CEU /// C // CHB /// C // JPT /// C // YRI	0.0765 // CEU /// 0.0000 // CHB /// 0.0000 // JPT /// 0.2386 // YRI	---	---	---	+	AD
AX-11183849	Affx-25440868	Affx-25440868	13	83	54	227	56	126	-3.57177	0.000203319	0.00017729	Affx-25440868	rs11957113	2	5	115975963	115975963	0	q23.1	AAATAGACAAAAAGTCTTGACCTTGTGAGGCTTAC[A/G]TTCTAGCAGGAGTGATAGAGGACTAAAAATGTAGA	A	G	A	G	ENST00000359659 // upstream // 75966 // Hs.552093 // --- // --- // Transcribed locus, strongly similar to NP_033118.1 Rps17 gene product [Mus musculus] /// ENST00000508766 // downstream // 48869 // Hs.536831 // --- // --- // Transcribed locus /// NM_020796 // upstream // 65412 // Hs.156967 // SEMA6A // 57556 // sema domain, transmembrane domain (TM), and cytoplasmic domain, (semaphorin) 6A /// NR…	122.0137 // D5S2860 // D5S494 // --- // --- // deCODE /// 126.5866 // D5S2055 // UNKNOWN // AFMB355WF5 // GATA50C10 // Marshfield /// 122.4443 // --- // --- // 64299 // 47781 // SLM1	D5S2407 // downstream // 130787 /// D5S1468 // upstream // 3424	0.4059 // 0.5941 // CEU /// 0.7423 // 0.2577 // CHB /// 0.5787 // 0.4213 // JPT /// 0.4773 // 0.5227 // YRI	0.4588 // CEU /// 0.3918 // CHB /// 0.4831 // JPT /// 0.4773 // YRI	170 // CEU /// 194 // CHB /// 178 // JPT /// 176 // YRI	YES	same	1	0	A // CEU /// G // CHB /// G // JPT /// A // YRI	0.4059 // CEU /// 0.2577 // CHB /// 0.4213 // JPT /// 0.4773 // YRI	---	---	---	+	AD
AX-11187592	Affx-6307867	Affx-6307867	76	403	23	33	13	1	-7.94097	1.06894e-12	1.00303e-15	Affx-6307867	rs12038249	2	1	191440077	191440077	0	q31.2	GAGAGAATAATTAAGAATAATTAACAGTCTGGCAC[C/G]TTTTTACCTCTAACAAACATTTACAATCTATTCTC	C	G	C	G	ENST00000432083 // downstream // 387760 // Hs.568485 // LOC100652834 // 100652834 // uncharacterized LOC100652834 /// ENST00000434983 // downstream // 242480 // Hs.127094 // --- // --- // Transcribed locus /// NM_130782 // upstream // 687515 // Hs.440890 // RGS18 // 64407 // regulator of G-protein signaling 18 /// NR_033922 // downstream // 669289 // Hs.518802 // LOC440704 // 440704 // uncharacte…	190.2570 // D1S384 // D1S2625 // --- // --- // deCODE /// 205.3568 // D1S428 // UNKNOWN // AFM206XD6 // GATA31D05 // Marshfield /// 188.9793 // --- // --- // 263460 // 57970 // SLM1	D1S422 // downstream // 61271 /// D1S3731 // upstream // 85018	0.9294 // 0.0706 // CEU /// 0.9278 // 0.0722 // CHB /// 0.8258 // 0.1742 // JPT /// 0.8523 // 0.1477 // YRI	0.1412 // CEU /// 0.1443 // CHB /// 0.2584 // JPT /// 0.2727 // YRI	170 // CEU /// 194 // CHB /// 178 // JPT /// 176 // YRI	YES	same	2	0	G // CEU /// G // CHB /// G // JPT /// G // YRI	0.0706 // CEU /// 0.0722 // CHB /// 0.1742 // JPT /// 0.1477 // YRI	---	---	---	+	AD
AX-11188668	Affx-28116517	Affx-28116517	8	51	51	202	64	182	-2.29031	0.0127453	0.0110017	Affx-28116517	rs1205668	2	6	163568622	163568622	0	q26	TTCTCTGAAGCTCTATTCACCAATCTTGCCTTCAT[A/G]TTCACCTCCCTCATATCTCACTTTCCTAAAACCCA	A	G	G	A	ENST00000337019 // intron // 0 // Hs.25791 // PACRG // 135138 // PARK2 co-regulated /// ENST00000366888 // intron // 0 // Hs.25791 // PACRG // 135138 // PARK2 co-regulated /// ENST00000366889 // intron // 0 // Hs.25791 // PACRG // 135138 // PARK2 co-regulated /// ENST00000534958 // intron // 0 // Hs.25791 // PACRG // 135138 // PARK2 co-regulated /// ENST00000541974 // intron // 0 // Hs.25791 // P…	175.3000 // D6S1599 // D6S1277 // --- // --- // deCODE /// 171.2351 // D6S1599 // D6S1273 // AFMA342VB5 // GATA65D12 // Marshfield /// 163.4770 // D6S1599 // --- // --- // 48282 // SLM1	D6S1948 // downstream // 242968 /// D6S1899 // upstream // 34062	0.3294 // 0.6706 // CEU /// 0.6237 // 0.3763 // CHB /// 0.5506 // 0.4494 // JPT /// 0.1875 // 0.8125 // YRI	0.4471 // CEU /// 0.5258 // CHB /// 0.5169 // JPT /// 0.2614 // YRI	170 // CEU /// 194 // CHB /// 178 // JPT /// 176 // YRI	YES	same	1	0	A // CEU /// G // CHB /// G // JPT /// A // YRI	0.3294 // CEU /// 0.3763 // CHB /// 0.4494 // JPT /// 0.1875 // YRI	---	---	---	+	AD
AX-11189166	Affx-4822277	Affx-4822277	2	12	16	79	105	346	-1.52197	0.075668	0.0640083	Affx-4822277	rs12070206	2	1	12689692	12689692	0	p36.22	CTGCTGTTTTGCATAAAACCAGGAGCCAGCCCTCT[A/G]CTCTCCTAAGCCTCAAGCACTCCTCAAAGACCACC	A	G	G	A	ENST00000376221 // upstream // 14874 // Hs.209954 // AADACL4 // 343066 // arylacetamide deacetylase-like 4 /// ENST00000376223 // upstream // 11955 // Hs.289347 // DHRS3 // 9249 // dehydrogenase/reductase (SDR family) member 3 /// NM_001013630 // upstream // 14874 // Hs.209954 // AADACL4 // 343066 // arylacetamide deacetylase-like 4 /// NM_004753 // upstream // 11872 // Hs.289347 // DHRS3 // 9249…	21.7926 // D1S434 // D1S1597 // --- // --- // deCODE /// 27.2410 // D1S2667 // D1S2834 // AFMA224WG9 // AFM321ZB9 // Marshfield /// 25.8831 // D1S2740 // --- // --- // 815107 // SLM1	D1S3510 // downstream // 14964 /// D1S1379 // upstream // 155608	0.0647 // 0.9353 // CEU /// 0.0155 // 0.9845 // CHB /// 0.0000 // 1.0000 // JPT /// 0.4545 // 0.5455 // YRI	0.1294 // CEU /// 0.0309 // CHB /// 0.0000 // JPT /// 0.4545 // YRI	170 // CEU /// 194 // CHB /// 178 // JPT /// 176 // YRI	YES	same	1	0	A // CEU /// A // CHB /// A // JPT /// A // YRI	0.0647 // CEU /// 0.0155 // CHB /// 0.0000 // JPT /// 0.4545 // YRI	---	---	---	+	AD
AX-11189597	Affx-7559954	Affx-7559954	107	380	10	36	1	1	-0.333773	0.423805	0.369275	Affx-7559954	rs12081816	2	1	229104679	229104679	0	q42.13	AAGCTGGCTGCCCGTGCCTGTGAGGGTCAGTGTCC[A/C]GTTCTGTCTTATTCCCACGCTGTGATCTCGGGCCC	A	C	A	C	ENST00000438679 // upstream // 73239 // --- // --- // --- // --- /// ENST00000493528 // downstream // 222263 // Hs.647774 // RHOU // 58480 // ras homolog family member U /// NM_004578 // upstream // 302130 // Hs.296169 // RAB4A // 5867 // RAB4A, member RAS oncogene family /// NM_021205 // downstream // 222263 // Hs.647774 // RHOU // 58480 // ras homolog family member U	232.2015 // D1S1644 // D1S2631 // --- // --- // deCODE /// 243.1225 // D1S389 // D1S2631 // UT860 // AFMA130VD9 // Marshfield /// 221.1547 // D1S1644 // --- // --- // 540203 // SLM1	D1S3637 // downstream // 222472 /// D1S2473 // upstream // 214105	0.9647 // 0.0353 // CEU /// 1.0000 // 0.0000 // CHB /// 1.0000 // 0.0000 // JPT /// 0.7102 // 0.2898 // YRI	0.0706 // CEU /// 0.0000 // CHB /// 0.0000 // JPT /// 0.4205 // YRI	170 // CEU /// 194 // CHB /// 178 // JPT /// 176 // YRI	---	same	1	0	C // CEU /// C // CHB /// C // JPT /// C // YRI	0.0353 // CEU /// 0.0000 // CHB /// 0.0000 // JPT /// 0.2898 // YRI	---	---	---	+	AD
AX-11191203	Affx-6292021	Affx-6292021	41	344	31	80	22	7	-8.88268	3.65688e-16	3.26346e-19	Affx-6292021	rs12120207	2	1	190764292	190764292	0	q31.1	AAATCTACCTATGAGCAAATGGGACTTCAAGTCTA[C/T]GAAATGGAAAATTATAAAACAGTGAACAGATCTCC	T	C	T	C	ENST00000413356 // intron // 0 // Hs.518802 // LOC440704 // 440704 // uncharacterized LOC440704 /// NR_033922 // intron // 0 // Hs.518802 // LOC440704 // 440704 // uncharacterized LOC440704	190.1241 // D1S384 // D1S2625 // --- // --- // deCODE /// 205.0670 // D1S428 // UNKNOWN // AFM206XD6 // GATA31D05 // Marshfield /// 188.8019 // --- // --- // 263460 // 57970 // SLM1	D1S298E // downstream // 68550 /// D1S295E // upstream // 70940	0.8824 // 0.1176 // CEU /// 0.9072 // 0.0928 // CHB /// 0.8427 // 0.1573 // JPT /// 0.9489 // 0.0511 // YRI	0.2353 // CEU /// 0.1856 // CHB /// 0.2921 // JPT /// 0.1023 // YRI	170 // CEU /// 194 // CHB /// 178 // JPT /// 176 // YRI	YES	same	1	0	C // CEU /// C // CHB /// C // JPT /// C // YRI	0.1176 // CEU /// 0.0928 // CHB /// 0.1573 // JPT /// 0.0511 // YRI	---	---	---	+	AD
AX-11191364	Affx-15507387	Affx-15507387	81	421	18	15	5	1	-6.7285	4.11747e-09	8.57105e-12	Affx-15507387	rs12122741	2	1	90506174	90506174	0	p22.2	CAAATGGGAGGTAAAATCACTCCTAGTTGAGAACC[A/G]CTGGTCTAGATATATTAAAGGAAATTAGGTGTGGA	A	G	A	G	ENST00000370447 // downstream // 12077 // Hs.306221 // ZNF326 // 284695 // zinc finger protein 326 /// ENST00000391157 // downstream // 212840 // --- // --- // --- // --- /// NM_020063 // downstream // 671405 // Hs.451956 // BARHL2 // 343472 // BarH-like homeobox 2 /// NM_182976 // downstream // 12080 // Hs.306221 // ZNF326 // 284695 // zinc finger protein 326	114.4166 // D1S2627 // D1S435 // --- // --- // deCODE /// 121.6819 // D1S2627 // D1S1587 // AFMA125YC1 // ATA1D01 // Marshfield /// 107.8916 // --- // --- // 363444 // 985401 // SLM1	D1S2129 // downstream // 394855 /// D1S1572 // upstream // 5362	0.9765 // 0.0235 // CEU /// 0.9742 // 0.0258 // CHB /// 0.9888 // 0.0112 // JPT /// 0.8011 // 0.1989 // YRI	0.0471 // CEU /// 0.0515 // CHB /// 0.0225 // JPT /// 0.3295 // YRI	170 // CEU /// 194 // CHB /// 178 // JPT /// 176 // YRI	YES	same	1	0	G // CEU /// G // CHB /// G // JPT /// G // YRI	0.0235 // CEU /// 0.0258 // CHB /// 0.0112 // JPT /// 0.1989 // YRI	---	---	---	+	AD
AX-11192251	Affx-6554799	Affx-6554799	95	335	25	93	3	5	-0.301146	0.418794	0.381652	Affx-6554799	rs12135240	2	1	201073555	201073555	0	q32.1	ATGTAACTTTGTTTAGCTCTCACTATTCTGTCCTC[C/T]AGAGATGCAAATGAATTCTGCCTGATAGGAAGATA	T	C	T	C	ENST00000362061 // intron // 0 // Hs.1294 // CACNA1S // 779 // calcium channel, voltage-dependent, L type, alpha 1S subunit /// ENST00000367338 // intron // 0 // Hs.1294 // CACNA1S // 779 // calcium channel, voltage-dependent, L type, alpha 1S subunit /// NM_000069 // intron // 0 // Hs.1294 // CACNA1S // 779 // calcium channel, voltage-dependent, L type, alpha 1S subunit	197.0652 // D1S2622 // D1S2716 // --- // --- // deCODE /// 214.5998 // D1S373 // D1S2716 // UT492 // AFMB002YA5 // Marshfield /// 195.5260 // D1S2622 // D1S1723 // --- // --- // SLM1	D1S3520 // downstream // 64913 /// D1S2716 // upstream // 47603	0.8765 // 0.1235 // CEU /// 0.8763 // 0.1237 // CHB /// 0.8933 // 0.1067 // JPT /// 0.8523 // 0.1477 // YRI	0.1529 // CEU /// 0.2268 // CHB /// 0.1685 // JPT /// 0.2727 // YRI	170 // CEU /// 194 // CHB /// 178 // JPT /// 176 // YRI	YES	same	1	0	C // CEU /// C // CHB /// C // JPT /// C // YRI	0.1235 // CEU /// 0.1237 // CHB /// 0.1067 // JPT /// 0.1477 // YRI	114208 // {Thyrotoxic periodic paralysis, susceptibility to, 1} // 188580 // intron /// 114208 // {Malignant hyperthermia susceptibility 5} // 601887 // intron /// 114208 // Hypokalemic periodic paralysis, type 1 // 170400 // intron	---	---	+	AD
AX-11192865	Affx-6706146	Affx-6706146	14	380	43	54	24	2	-14.8047	1.06493e-40	6.82515e-50	Affx-6706146	rs12144443	2	1	209513933	209513933	0	q32.2	TTGGTCTTGTCTGGGTTTTCTTACTACATGATGGC[C/T]CTGGCAGGCTTTCTCAGACACGATTCTCTTCTGCC	T	C	T	C	ENST00000443636 // upstream // 27074 // Hs.568721 // --- // --- // Transcribed locus /// ENST00000448988 // downstream // 12056 // --- // --- // --- // --- /// NM_001104548 // upstream // 88235 // Hs.510543 // MIR205HG // 642587 // MIR205 host gene (non-protein coding) /// NM_025179 // upstream // 1096268 // Hs.497626 // PLXNA2 // 5362 // plexin A2	212.5393 // D1S2891 // D1S471 // --- // --- // deCODE /// 227.2225 // D1S2891 // D1S491 // AFMA082WF9 // AFM310VB1 // Marshfield /// 206.5371 // --- // D1S491 // 571816 // --- // SLM1	D1S1711 // downstream // 193266 /// D29313 // upstream // 91715	0.9353 // 0.0647 // CEU /// 0.9639 // 0.0361 // CHB /// 0.9663 // 0.0337 // JPT /// 1.0000 // 0.0000 // YRI	0.1059 // CEU /// 0.0722 // CHB /// 0.0674 // JPT /// 0.0000 // YRI	170 // CEU /// 194 // CHB /// 178 // JPT /// 176 // YRI	YES	same	1	0	C // CEU /// C // CHB /// C // JPT /// C // YRI	0.0647 // CEU /// 0.0361 // CHB /// 0.0337 // JPT /// 0.0000 // YRI	---	---	---	+	AD
AX-11192934	Affx-8821660	Affx-8821660	20	100	63	198	39	137	-0.955535	0.188525	0.169654	Affx-8821660	rs12145316	2	1	30245413	30245413	0	p35.2	GTTGGGAGGACAAATCTCATGTGAGTATTTAGCAC[C/T]GGGAAATCACTCAATAACTGGTGGGTATTACCATT	T	C	C	T	ENST00000410855 // upstream // 112336 // --- // --- // --- // --- /// ENST00000422638 // upstream // 63019 // Hs.436313 // --- // --- // Transcribed locus /// NM_002379 // downstream // 938711 // Hs.150366 // MATN1 // 4146 // matrilin 1, cartilage matrix protein /// NM_133178 // downstream // 592088 // Hs.19718 // PTPRU // 10076 // protein tyrosine phosphatase, receptor type, U	48.5479 // D1S470 // D1S1622 // --- // --- // deCODE /// 56.6924 // D1S2787 // D1S449 // AFMB350ZB1 // AFM240ZA9 // Marshfield /// 50.1936 // D1S455 // --- // --- // 739277 // SLM1	D1S1461 // downstream // 28773 /// D1S1622 // upstream // 65513	0.4647 // 0.5353 // CEU /// 0.2010 // 0.7990 // CHB /// 0.1966 // 0.8034 // JPT /// 0.0341 // 0.9659 // YRI	0.4824 // CEU /// 0.2990 // CHB /// 0.2584 // JPT /// 0.0455 // YRI	170 // CEU /// 194 // CHB /// 178 // JPT /// 176 // YRI	YES	same	1	0	T // CEU /// T // CHB /// T // JPT /// T // YRI	0.4647 // CEU /// 0.2010 // CHB /// 0.1966 // JPT /// 0.0341 // YRI	---	---	---	+	AD
AX-11193578	Affx-26659879	Affx-26659879	5	24	40	166	78	247	-1.37239	0.0982683	0.0849709	Affx-26659879	rs12153533	2	5	50340102	50340102	0	q11.1	TGGCTTATATATCAAAGATATTATTTAGATTTCTT[A/G]GGCTAGCAAGTAGAGAAAGACTTCAGAGCCAAACT	A	G	G	A	ENST00000384332 // downstream // 11085 // --- // --- // --- // --- /// ENST00000508923 // downstream // 74081 // --- // --- // --- // --- /// NM_024615 // downstream // 197746 // Hs.369581 // PARP8 // 79668 // poly (ADP-ribose) polymerase family, member 8 /// NR_046243 // downstream // 328469 // Hs.544139 // LOC642366 // 642366 // uncharacterized LOC642366	67.3875 // D5S2086 // D5S2035 // --- // --- // deCODE /// 59.7827 // D5S430 // D5S1388 // AFM248WD5 // UT1621 // Marshfield /// 61.1482 // --- // --- // 559290 // 854053 // SLM1	D5S466 // downstream // 67350 /// D21S264 // upstream // 171028	0.1647 // 0.8353 // CEU /// 0.0876 // 0.9124 // CHB /// 0.0449 // 0.9551 // JPT /// 0.2784 // 0.7216 // YRI	0.2824 // CEU /// 0.1753 // CHB /// 0.0899 // JPT /// 0.4205 // YRI	170 // CEU /// 194 // CHB /// 178 // JPT /// 176 // YRI	YES	same	1	0	A // CEU /// A // CHB /// A // JPT /// A // YRI	0.1647 // CEU /// 0.0876 // CHB /// 0.0449 // JPT /// 0.2784 // YRI	---	---	---	+	AD
AX-11193757	Affx-31596021	Affx-31596021	53	325	1	89	1	8	2.93703	0.999851	0.998343	Affx-31596021	rs12155944	2	8	131923337	131923337	0	q24.22	TTTTTGTGATAATAAGTCGCCATTAATATTCCTTC[C/T]AGCATATATTTGAAAAAAACACACAAACTTGCTTA	T	C	T	C	ENST00000286355 // intron // 0 // Hs.591859 // ADCY8 // 114 // adenylate cyclase 8 (brain) /// ENST00000377928 // intron // 0 // Hs.591859 // ADCY8 // 114 // adenylate cyclase 8 (brain) /// ENST00000522949 // intron // 0 // Hs.591859 // ADCY8 // 114 // adenylate cyclase 8 (brain) /// NM_001115 // intron // 0 // Hs.591859 // ADCY8 // 114 // adenylate cyclase 8 (brain)	140.8524 // D8S284 // D8S1765 // --- // --- // deCODE /// 144.2613 // D8S284 // D8S1765 // AFM248TD9 // AFMB310ZG9 // Marshfield /// 127.7142 // --- // D8S558 // 272488 // --- // SLM1	D8S1712 // downstream // 271253 /// D8S1765 // upstream // 92068	0.8588 // 0.1412 // CEU /// 0.9948 // 0.0052 // CHB /// 1.0000 // 0.0000 // JPT /// 1.0000 // 0.0000 // YRI	0.1882 // CEU /// 0.0103 // CHB /// 0.0000 // JPT /// 0.0000 // YRI	170 // CEU /// 194 // CHB /// 178 // JPT /// 176 // YRI	YES	same	1	0	C // CEU /// C // CHB /// C // JPT /// C // YRI	0.1412 // CEU /// 0.0052 // CHB /// 0.0000 // JPT /// 0.0000 // YRI	---	---	---	+	AD
AX-11194096	Affx-12449896	Affx-12449896	74	326	37	96	7	9	-3.11498	0.00174646	0.000919787	Affx-12449896	rs12172835	2	16	16860850	16860850	0	p12.3	TTCTTCCATCCATCTATCCATTAATACATCTGTCC[A/G]TCTACCTACTCATCTGTCCATCCGTCCATCCATCC	A	G	G	A	ENST00000564217 // downstream // 185509 // --- // --- // --- // --- /// ENST00000567465 // downstream // 102858 // --- // --- // --- // --- /// NM_022166 // downstream // 335331 // Hs.22907 // XYLT1 // 64131 // xylosyltransferase I /// NR_036447 // downstream // 416385 // Hs.720303 // PKD1P1 // 339044 // polycystic kidney disease 1 (autosomal dominant) pseudogene 1	36.6734 // D16S764 // D16S3103 // --- // --- // deCODE /// 30.5105 // D16S764 // D16S3017 // GATA42E11 // AFMA104YE9 // Marshfield /// 33.3435 // D16S764 // D16S3056 // --- // --- // SLM1	D16S2799 // downstream // 36651 /// D16S737 // upstream // 314477	0.8000 // 0.2000 // CEU /// 0.9742 // 0.0258 // CHB /// 0.9831 // 0.0169 // JPT /// 1.0000 // 0.0000 // YRI	0.3059 // CEU /// 0.0515 // CHB /// 0.0337 // JPT /// 0.0000 // YRI	170 // CEU /// 194 // CHB /// 178 // JPT /// 176 // YRI	YES	same	1	0	G // CEU /// G // CHB /// G // JPT /// G // YRI	0.2000 // CEU /// 0.0258 // CHB /// 0.0169 // JPT /// 0.0000 // YRI	608124 // {Pseudoxanthoma elasticum, modifier of severity of} // 264800 // downstream	---	---	+	AD
AX-11195310	Affx-27850487	Affx-27850487	113	405	9	28	1	1	-0.724103	0.287096	0.234501	Affx-27850487	rs12198216	2	6	14227001	14227001	0	p23	ATCTCTGAAAATTAGCATCATAGGCATTCCTTTTT[A/G]AAGGATAAGTTTCTGAAAGTCTGATATAAGCAGTT	A	G	A	G	ENST00000455973 // downstream // 3005 // Hs.544703 // --- // --- // Transcribed locus /// ENST00000459188 // downstream // 70247 // --- // --- // --- // --- /// NM_004233 // downstream // 89853 // Hs.595133 // CD83 // 9308 // CD83 molecule /// NM_004973 // upstream // 1019205 // Hs.269059 // JARID2 // 3720 // jumonji, AT rich interactive domain 2	31.6690 // D6S429 // D6S1343 // --- // --- // deCODE /// 25.7575 // D6S443 // D6S1343 // AFM277WB5 // UT7170 // Marshfield /// 29.9740 // --- // D6S259 // 260658 // --- // SLM1	D51194 // downstream // 90223 /// D6S1343 // upstream // 57279	0.9588 // 0.0412 // CEU /// 1.0000 // 0.0000 // CHB /// 1.0000 // 0.0000 // JPT /// 1.0000 // 0.0000 // YRI	0.0824 // CEU /// 0.0000 // CHB /// 0.0000 // JPT /// 0.0000 // YRI	170 // CEU /// 194 // CHB /// 178 // JPT /// 176 // YRI	YES	same	1	0	G // CEU /// G // CHB /// G // JPT /// G // YRI	0.0412 // CEU /// 0.0000 // CHB /// 0.0000 // JPT /// 0.0000 // YRI	---	---	---	+	AD
AX-11195592	Affx-27895490	Affx-27895490	58	266	50	151	15	20	-3.41426	0.000547079	0.000319778	Affx-27895490	rs12202155	2	6	147065187	147065187	0	q24.3	CTCTTCATAATTCTTGATCTTTGAACATTTATCCA[A/G]ACAACCTTTGTCCCTGCTAAAATGTGGTTCCCAGA	A	G	A	G	ENST00000367490 // intron // 0 // Hs.720870 // ADGB // 79747 // androglobin /// ENST00000367493 // intron // 0 // Hs.720870 // ADGB // 79747 // androglobin /// ENST00000397944 // intron // 0 // Hs.720870 // ADGB // 79747 // androglobin /// ENST00000480328 // intron // 0 // Hs.720870 // ADGB // 79747 // androglobin /// ENST00000493950 // intron // 0 // Hs.720870 // ADGB // 79747 // androglobin ///…	148.1596 // D6S978 // D6S1637 // --- // --- // deCODE /// 145.6322 // D6S1003 // UNKNOWN // ATA1F08 // GATA184A08 // Marshfield /// 142.6845 // --- // --- // 573733 // 273413 // SLM1	D6S1264 // downstream // 188185 /// D45587 // upstream // 63590	0.7706 // 0.2294 // CEU /// 0.7732 // 0.2268 // CHB /// 0.7697 // 0.2303 // JPT /// 0.9943 // 0.0057 // YRI	0.3882 // CEU /// 0.3093 // CHB /// 0.3483 // JPT /// 0.0114 // YRI	170 // CEU /// 194 // CHB /// 178 // JPT /// 176 // YRI	YES	same	1	0	G // CEU /// G // CHB /// G // JPT /// G // YRI	0.2294 // CEU /// 0.2268 // CHB /// 0.2303 // JPT /// 0.0057 // YRI	---	---	---	+	AD
AX-11199504	Affx-6244201	Affx-6244201	97	373	23	61	2	3	-1.67174	0.0646344	0.0472874	Affx-6244201	rs12296005	2	11	8762162	8762162	0	p15.4	AGTAGTCCTGGAAACAGCCTGAGAGGTACCATGAG[G/T]GCCATGAGTGTTATGAGTGCCATGAAGTGAGCCTG	T	G	T	G	ENST00000313726 // intron // 0 // Hs.117715 // ST5 // 6764 // suppression of tumorigenicity 5 /// ENST00000357665 // intron // 0 // Hs.117715 // ST5 // 6764 // suppression of tumorigenicity 5 /// ENST00000524757 // intron // 0 // Hs.117715 // ST5 // 6764 // suppression of tumorigenicity 5 /// ENST00000525169 // intron // 0 // Hs.117715 // ST5 // 6764 // suppression of tumorigenicity 5 /// ENST000…	14.9325 // D11S1996 // D11S909 // --- // --- // deCODE /// 14.1061 // D11S1996 // D11S4149 // ATA22H01 // AFMB285XH9 // Marshfield /// 10.4998 // --- // --- // 548354 // 525947 // SLM1	D11S1047 // downstream // 15993 /// D11S1250 // upstream // 13308	0.9059 // 0.0941 // CEU /// 0.7887 // 0.2113 // CHB /// 0.9157 // 0.0843 // JPT /// 1.0000 // 0.0000 // YRI	0.1882 // CEU /// 0.3814 // CHB /// 0.1461 // JPT /// 0.0000 // YRI	170 // CEU /// 194 // CHB /// 178 // JPT /// 176 // YRI	YES	same	1	0	G // CEU /// G // CHB /// G // JPT /// G // YRI	0.0941 // CEU /// 0.2113 // CHB /// 0.0843 // JPT /// 0.0000 // YRI	---	---	---	+	AD
AX-11199669	Affx-13977607	Affx-13977607	98	386	19	49	2	1	-2.07542	0.0304408	0.0189737	Affx-13977607	rs1230061	2	17	47742498	47742498	0	q21.33	CTTATACAAGACACCAAATTATAATAAGGTTCCCT[C/T]CCATTTGAAGATATCCCTATATAAAATTACTCCAA	T	C	T	C	ENST00000347630 // intron // 0 // Hs.740407 // SPOP // 8405 // speckle-type POZ protein /// ENST00000393328 // intron // 0 // Hs.740407 // SPOP // 8405 // speckle-type POZ protein /// ENST00000393331 // intron // 0 // Hs.740407 // SPOP // 8405 // speckle-type POZ protein /// ENST00000451526 // intron // 0 // Hs.740407 // SPOP // 8405 // speckle-type POZ protein /// ENST00000502385 // intron // 0 …	75.3479 // D17S797 // D17S1795 // --- // --- // deCODE /// 67.6574 // D17S797 // D17S1795 // AFM179XA1 // AFMA154ZA9 // Marshfield /// 61.4778 // --- // --- // 359155 // 592814 // SLM1	D17S1671 // downstream // 65112 /// D17S943 // upstream // 97797	0.9412 // 0.0588 // CEU /// 0.8402 // 0.1598 // CHB /// 0.7584 // 0.2416 // JPT /// 0.9375 // 0.0625 // YRI	0.1176 // CEU /// 0.2990 // CHB /// 0.3933 // JPT /// 0.1250 // YRI	170 // CEU /// 194 // CHB /// 178 // JPT /// 176 // YRI	YES	same	1	0	C // CEU /// C // CHB /// C // JPT /// C // YRI	0.0588 // CEU /// 0.1598 // CHB /// 0.2416 // JPT /// 0.0625 // YRI	---	---	---	+	AD
AX-11200036	Affx-8368531	Affx-8368531	95	380	26	53	1	2	-2.56813	0.00944787	0.00511239	Affx-8368531	rs12309997	2	12	67975459	67975459	0	q15	AAGCATTTACTCATAAAAGGATGTCCTAGAGGCAG[A/G]ATGGAGCCATGTAATCATGAACACTGATTATGTGG	A	G	A	G	ENST00000540761 // intron // 0 // --- // --- // --- // --- /// NM_006482 // upstream // 67053 // Hs.173135 // DYRK2 // 8445 // dual-specificity tyrosine-(Y)-phosphorylation regulated kinase 2 /// NM_018448 // downstream // 267071 // Hs.546407 // CAND1 // 55832 // cullin-associated and neddylation-dissociated 1	82.1389 // D12S1294 // D12S335 // --- // --- // deCODE /// 77.9620 // D12S1702 // D12S335 // AFM350TC9 // AFM273VG9 // Marshfield /// 76.8208 // --- // D12S335 // 654165 // --- // SLM1	D12S1291 // downstream // 41419 /// D12S1545 // upstream // 75227	0.9235 // 0.0765 // CEU /// 0.9897 // 0.0103 // CHB /// 1.0000 // 0.0000 // JPT /// 0.9375 // 0.0625 // YRI	0.1294 // CEU /// 0.0206 // CHB /// 0.0000 // JPT /// 0.1250 // YRI	170 // CEU /// 194 // CHB /// 178 // JPT /// 176 // YRI	---	same	1	0	G // CEU /// G // CHB /// G // JPT /// G // YRI	0.0765 // CEU /// 0.0103 // CHB /// 0.0000 // JPT /// 0.0625 // YRI	---	---	---	+	AD
AX-11201825	Affx-28402574	Affx-28402574	65	330	13	95	29	3	-6.80673	1.87565e-10	4.99204e-12	Affx-28402574	rs1235162	2	6	29537224	29537224	0	p22.1	AGATTTGCTTTTCCTGTTGTAGGAAAGTTATGTCA[A/G]TGAAATCAGGTGGTATGAATGTATGAATGCTTGCT	A	G	A	G	ENST00000355973 // intron // 0 // Hs.167017 // GABBR1 // 2550 // gamma-aminobutyric acid (GABA) B receptor, 1 /// NM_006398 // upstream // 9522 // Hs.44532 // UBD // 10537 // ubiquitin D /// NR_003049 // upstream // 12805 // --- // SNORD32B // 692092 // small nucleolar RNA, C/D box 32B	51.0134 // D6S1022 // D6S273 // --- // --- // deCODE /// 44.3206 // D6S1545 // D6S1615 // AFMA116ZE1 // AFMB044XE9 // Marshfield /// 49.5247 // --- // D6S1568 // 62715 // --- // SLM1	D6S2872 // downstream // 169121 /// D6S2910 // upstream // 25040	0.8882 // 0.1118 // CEU /// 1.0000 // 0.0000 // CHB /// 1.0000 // 0.0000 // JPT /// 1.0000 // 0.0000 // YRI	0.2000 // CEU /// 0.0000 // CHB /// 0.0000 // JPT /// 0.0000 // YRI	170 // CEU /// 194 // CHB /// 178 // JPT /// 176 // YRI	YES	reverse	1	0	G // CEU /// G // CHB /// G // JPT /// G // YRI	0.1118 // CEU /// 0.0000 // CHB /// 0.0000 // JPT /// 0.0000 // YRI	---	---	---	+	AD
AX-11202245	Affx-3281150	Affx-3281150	1	74	19	3	102	295	-3.07623	0.000768016	0.00104816	Affx-3281150	rs12360475	2	10	4854133	4854133	0	p15.1	CCCTTCCACATGTCTCACCACCTTCTCCTCTCCTG[C/T]ACACTCTGAGATTGTTTAGTGCAGGCCTGTACAAT	T	C	C	T	ENST00000462718 // intron // 0 // Hs.657944 // AKR1E2 // 83592 // aldo-keto reductase family 1, member E2 /// ENST00000533295 // intron // 0 // Hs.657944 // AKR1E2 // 83592 // aldo-keto reductase family 1, member E2 /// NM_001271025 // upstream // 14236 // Hs.657944 // AKR1E2 // 83592 // aldo-keto reductase family 1, member E2 /// NR_024475 // upstream // 133871 // Hs.634869 // LINC00704 // 10021…	15.4332 // D10S1729 // D10S189 // --- // --- // deCODE /// 11.6960 // D10S1218 // D10S1152 // ATA10G07 // UT5190 // Marshfield /// 14.9264 // --- // --- // 48721 // 1005563 // SLM1	D10S1729 // downstream // 9963 /// D10S1443 // upstream // 293884	0.0882 // 0.9118 // CEU /// 0.1340 // 0.8660 // CHB /// 0.1180 // 0.8820 // JPT /// 0.0000 // 1.0000 // YRI	0.1294 // CEU /// 0.2474 // CHB /// 0.2135 // JPT /// 0.0000 // YRI	170 // CEU /// 194 // CHB /// 178 // JPT /// 176 // YRI	YES	same	1	0	T // CEU /// T // CHB /// T // JPT /// T // YRI	0.0882 // CEU /// 0.1340 // CHB /// 0.1180 // JPT /// 0.0000 // YRI	---	---	---	+	AD
AX-11202970	Affx-31669102	Affx-31669102	62	235	54	177	7	25	-0.542606	0.321829	0.293701	Affx-31669102	rs12375432	2	8	137125629	137125629	0	q24.23	CCATCTTCCTTGGTAGTACATGTAATCATCACATC[A/G]CCTTCAGAGGTTGTCCCTAAAGGACAAATATCTGA	A	G	A	G	ENST00000502901 // intron // 0 // Hs.571535 // --- // --- // Transcribed locus /// ENST00000523150 // intron // 0 // Hs.571535 // --- // --- // Transcribed locus /// NM_006558 // downstream // 465781 // Hs.444558 // KHDRBS3 // 10656 // KH domain containing, RNA binding, signal transduction associated 3 /// NM_015912 // downstream // 2016637 // Hs.126024 // FAM135B // 51059 // family with sequence…	148.7107 // D8S1466 // D8S1783 // --- // --- // deCODE /// 153.7617 // D8S554 // D8S523 // AFM337WG5 // AFM240ZB4 // Marshfield /// 139.4087 // --- // --- // 265225 // 241893 // SLM1	D8S1169 // downstream // 6671 /// D8S1783 // upstream // 145049	0.8235 // 0.1765 // CEU /// 0.7474 // 0.2526 // CHB /// 0.8090 // 0.1910 // JPT /// 0.9375 // 0.0625 // YRI	0.3294 // CEU /// 0.3608 // CHB /// 0.3146 // JPT /// 0.1250 // YRI	170 // CEU /// 194 // CHB /// 178 // JPT /// 176 // YRI	YES	same	1	0	G // CEU /// G // CHB /// G // JPT /// G // YRI	0.1765 // CEU /// 0.2526 // CHB /// 0.1910 // JPT /// 0.0625 // YRI	---	---	---	+	AD
AX-11203236	Affx-32963442	Affx-32963442	85	299	32	124	6	11	-0.390381	0.38004	0.348127	Affx-32963442	rs12380783	2	9	106259064	106259064	0	q31.1	AATGGCTTTGGCTTTATAGCGTTATATTTCTCCTG[A/G]TAGATCCGTACCTAACTAGTAGAGAAGTTACCTGA	A	G	A	G	ENST00000421507 // upstream // 66890 // Hs.553983 // --- // --- // Transcribed locus /// ENST00000517222 // downstream // 192691 // --- // --- // --- // --- /// NM_001042551 // upstream // 597477 // Hs.119023 // SMC2 // 10592 // structural maintenance of chromosomes 2 /// NM_001340 // downstream // 478294 // Hs.3232 // CYLC2 // 1539 // cylicin, basic protein of sperm head cytoskeleton 2	106.0521 // D9S938 // D9S53 // --- // --- // deCODE /// 109.0885 // D9S1690 // D9S1866 // AFM294XC9 // AFM064XE5 // Marshfield /// 108.0225 // --- // --- // 981544 // 563855 // SLM1	D9S938 // downstream // 275024 /// D9S127 // upstream // 297027	0.8588 // 0.1412 // CEU /// 0.9742 // 0.0258 // CHB /// 0.9494 // 0.0506 // JPT /// 0.9830 // 0.0170 // YRI	0.2118 // CEU /// 0.0515 // CHB /// 0.1011 // JPT /// 0.0341 // YRI	170 // CEU /// 194 // CHB /// 178 // JPT /// 176 // YRI	YES	same	1	0	G // CEU /// G // CHB /// G // JPT /// G // YRI	0.1412 // CEU /// 0.0258 // CHB /// 0.0506 // JPT /// 0.0170 // YRI	---	---	---	+	AD
AX-11204783	Affx-4716301	Affx-4716301	102	374	18	57	2	3	-0.89358	0.221013	0.185773	Affx-4716301	rs12420525	2	11	20509740	20509740	0	p15.1	AGAGTCCGTAATTTAATGTATAGTTACAATTGGGG[A/G]AAAAATCATAATATATAATTTTCATATTTGTTGAT	A	G	A	G	ENST00000330796 // intron // 0 // Hs.152337 // PRMT3 // 10196 // protein arginine methyltransferase 3 /// ENST00000331079 // intron // 0 // Hs.152337 // PRMT3 // 10196 // protein arginine methyltransferase 3 /// ENST00000437750 // intron // 0 // Hs.152337 // PRMT3 // 10196 // protein arginine methyltransferase 3 /// ENST00000529592 // intron // 0 // Hs.152337 // PRMT3 // 10196 // protein arginine…	34.9022 // D11S4190 // D11S989 // --- // --- // deCODE /// 26.8170 // D11S928 // D11S4114 // AFM234WH12 // AFMA272ZE9 // Marshfield /// 27.9550 // --- // --- // 525902 // 59532 // SLM1	D11S1233 // downstream // 44137 /// D11S3683 // upstream // 23115	0.9353 // 0.0647 // CEU /// 0.9845 // 0.0155 // CHB /// 0.9831 // 0.0169 // JPT /// 0.9773 // 0.0227 // YRI	0.1294 // CEU /// 0.0309 // CHB /// 0.0337 // JPT /// 0.0455 // YRI	170 // CEU /// 194 // CHB /// 178 // JPT /// 176 // YRI	YES	same	1	0	G // CEU /// G // CHB /// G // JPT /// G // YRI	0.0647 // CEU /// 0.0155 // CHB /// 0.0169 // JPT /// 0.0227 // YRI	---	---	---	+	AD
AX-11206755	Affx-12911427	Affx-12911427	23	100	66	217	33	119	-0.535377	0.32236	0.296195	Affx-12911427	rs12445490	2	16	5570974	5570974	0	p13.3	GGAGAGCCACAGCCAACTGCAGCCTGTGTGTGTCC[C/T]TTGAGTAAGAAAAGCATATTGTTAAAGTCCATGGA	T	C	T	C	ENST00000569895 // intron // 0 // Hs.744656 // LOC100287538 // 100287538 // uncharacterized LOC100287538 /// ENST00000585867 // intron // 0 // Hs.744656 // LOC100287538 // 100287538 // uncharacterized LOC100287538 /// NM_001142333 // upstream // 498158 // Hs.459842 // RBFOX1 // 54715 // RNA binding protein, fox-1 homolog (C. elegans) 1 /// NM_201400 // upstream // 423185 // Hs.406461 // FAM86A //…	13.1601 // D16S3072 // D16S423 // --- // --- // deCODE /// 9.8923 // D16S3065 // D16S423 // AFMA323YF5 // AFM249YC5 // Marshfield /// 14.3079 // --- // --- // 551686 // 59315 // SLM1	D16S2988 // downstream // 80767 /// D16S2831 // upstream // 64903	0.4588 // 0.5412 // CEU /// 0.7629 // 0.2371 // CHB /// 0.8764 // 0.1236 // JPT /// 0.0398 // 0.9602 // YRI	0.4471 // CEU /// 0.3918 // CHB /// 0.2472 // JPT /// 0.0795 // YRI	170 // CEU /// 194 // CHB /// 178 // JPT /// 176 // YRI	YES	same	1	0	T // CEU /// C // CHB /// C // JPT /// T // YRI	0.4588 // CEU /// 0.2371 // CHB /// 0.1236 // JPT /// 0.0398 // YRI	---	---	---	+	AD
AX-11209052	Affx-18138010	Affx-18138010	63	237	50	168	10	32	-0.593093	0.302624	0.27656	Affx-18138010	rs12478157	2	2	145352745	145352745	0	q22.3	AGTTCACAAGCATCTGATGCCAGTGGTGCCAAGGT[C/G]AAGGGTTTGATCCTCATGTGGGTCAGTTTGCTGCG	C	G	C	G	ENST00000413525 // downstream // 15744 // --- // --- // --- // --- /// ENST00000432608 // upstream // 72789 // Hs.742290 // TEX41 // 401014 // testis expressed 41 (non-protein coding) /// NR_033870 // upstream // 72789 // Hs.742290 // TEX41 // 401014 // testis expressed 41 (non-protein coding) /// NR_040248 // downstream // 74280 // Hs.560789 // ZEB2-AS1 // 100303491 // ZEB2 antisense RNA 1	156.2556 // D2S132 // D2S2301 // --- // --- // deCODE /// 149.4819 // D2S2376 // D2S222 // AFMA071TF9 // MFD301 // Marshfield /// 145.4845 // --- // --- // 53893 // 522603 // SLM1	D20871 // downstream // 83794 /// D2S2080 // upstream // 35404	0.7000 // 0.3000 // CEU /// 1.0000 // 0.0000 // CHB /// 1.0000 // 0.0000 // JPT /// 1.0000 // 0.0000 // YRI	0.3647 // CEU /// 0.0000 // CHB /// 0.0000 // JPT /// 0.0000 // YRI	170 // CEU /// 194 // CHB /// 178 // JPT /// 176 // YRI	YES	same	2	0	G // CEU /// G // CHB /// G // JPT /// G // YRI	0.3000 // CEU /// 0.0000 // CHB /// 0.0000 // JPT /// 0.0000 // YRI	---	---	---	+	AD
AX-11209686	Affx-22142684	Affx-22142684	78	295	36	134	9	8	-1.73556	0.0521832	0.0413207	Affx-22142684	rs12488415	2	3	28871065	28871065	0	p24.1	AGAGTAGAAGGAAACAATTAGAAGTTACTGCTAGG[A/C]TCCAGATGAGATTTGATGATGGCCAAGATTAGTAT	A	C	A	C	ENST00000432518 // downstream // 71769 // --- // --- // --- // --- /// ENST00000459261 // upstream // 181668 // --- // --- // --- // --- /// NM_001177712 // upstream // 451738 // Hs.221436 // RBMS3 // 27303 // RNA binding motif, single stranded interacting protein 3 /// NR_038840 // downstream // 71237 // Hs.388256 // LINC00693 // 645206 // long intergenic non-protein coding RNA 693	52.1153 // D3S1266 // D3S1609 // --- // --- // deCODE /// 52.8537 // D3S1283 // D3S3547 // AFM183YC3 // AFMA108YC1 // Marshfield /// 47.9177 // D3S2335 // --- // --- // 56287 // SLM1	D3S4535 // downstream // 134678 /// D3S2981 // upstream // 525759	0.7824 // 0.2176 // CEU /// 0.8505 // 0.1495 // CHB /// 0.7135 // 0.2865 // JPT /// 0.9773 // 0.0227 // YRI	0.3882 // CEU /// 0.1959 // CHB /// 0.3933 // JPT /// 0.0455 // YRI	170 // CEU /// 194 // CHB /// 178 // JPT /// 176 // YRI	YES	same	1	0	C // CEU /// C // CHB /// C // JPT /// C // YRI	0.2176 // CEU /// 0.1495 // CHB /// 0.2865 // JPT /// 0.0227 // YRI	---	---	---	+	AD
AX-11211023	Affx-24918718	Affx-24918718	69	257	40	151	11	26	-0.766391	0.246027	0.221722	Affx-24918718	rs12506479	2	4	74592161	74592161	0	q13.3	AGGGAGACACAAGAAATCACTTATGATACAGCACA[C/T]TGGACTAAAGCAGTGATTCTTAAGTTCTGGTGCCT	T	C	T	C	ENST00000307407 // upstream // 14062 // Hs.624 // IL8 // 3576 // interleukin 8 /// ENST00000436089 // downstream // 11917 // Hs.582041 // --- // --- // Transcribed locus /// NM_000584 // upstream // 14062 // Hs.624 // IL8 // 3576 // interleukin 8 /// NM_001270392 // upstream // 105813 // Hs.529677 // RASSF6 // 166824 // Ras association (RalGDS/AF-6) domain family member 6	83.7203 // D4S3330 // D4S1558 // --- // --- // deCODE /// 81.2671 // D4S2389 // D4S2990 // ATA22B11 // AFMB347ZH1 // Marshfield /// 77.7202 // --- // --- // 705790 // 273145 // SLM1	D4S2665 // downstream // 20594 /// D12S2028 // upstream // 127678	0.7647 // 0.2353 // CEU /// 0.4691 // 0.5309 // CHB /// 0.4719 // 0.5281 // JPT /// 0.8295 // 0.1705 // YRI	0.3059 // CEU /// 0.5052 // CHB /// 0.5618 // JPT /// 0.2500 // YRI	170 // CEU /// 194 // CHB /// 178 // JPT /// 176 // YRI	YES	same	1	0	C // CEU /// T // CHB /// T // JPT /// C // YRI	0.2353 // CEU /// 0.4691 // CHB /// 0.4719 // JPT /// 0.1705 // YRI	---	---	---	+	AD
AX-11211618	Affx-26688739	Affx-26688739	85	363	34	71	2	2	-3.29412	0.00113115	0.000493647	Affx-26688739	rs12514897	2	5	52670974	52670974	0	q11.2	TATGCAGAGAAATAACTCTAAGAGTTGGAGTTAGA[G/T]ATGCGAATTAGAACCTAGTCTTAAGAACGAAAGAT	T	G	T	G	ENST00000439391 // downstream // 167968 // --- // --- // --- // --- /// ENST00000477321 // upstream // 38360 // --- // --- // --- // --- /// NM_006350 // upstream // 105290 // Hs.9914 // FST // 10468 // follistatin /// NR_034107 // downstream // 260022 // Hs.12326 // LOC257396 // 257396 // uncharacterized LOC257396	68.6097 // D5S2037 // D5S1969 // --- // --- // deCODE /// 60.4145 // D5S1388 // D5S1355 // UT1621 // UT6396 // Marshfield /// 61.2963 // --- // --- // 559290 // 854053 // SLM1	D5S2452 // downstream // 48799 /// D5S1732 // upstream // 201937	0.8824 // 0.1176 // CEU /// 0.9948 // 0.0052 // CHB /// 1.0000 // 0.0000 // JPT /// 1.0000 // 0.0000 // YRI	0.2118 // CEU /// 0.0103 // CHB /// 0.0000 // JPT /// 0.0000 // YRI	170 // CEU /// 194 // CHB /// 178 // JPT /// 176 // YRI	YES	same	1	0	G // CEU /// G // CHB /// G // JPT /// G // YRI	0.1176 // CEU /// 0.0052 // CHB /// 0.0000 // JPT /// 0.0000 // YRI	---	---	---	+	AD
AX-11212772	Affx-29170851	Affx-29170851	86	320	33	107	4	7	-1.07689	0.165048	0.140766	Affx-29170851	rs12529921	2	6	85204460	85204460	0	q14.3	CATTTTTCTGGCTGGTGTTTTTTACAGTGTTACCC[A/G]GGTTGATGATTCTTCAGGTAATTGGGTCTTACAGT	A	G	A	G	ENST00000454172 // intron // 0 // --- // --- // --- // --- /// NM_001080508 // downstream // 237756 // Hs.251830 // TBX18 // 9096 // T-box 18 /// NM_014895 // upstream // 267125 // Hs.485865 // KIAA1009 // 22832 // KIAA1009	92.8774 // D6S1634 // D6S1627 // --- // --- // deCODE /// 92.3389 // D6S1634 // D6S1595 // AFMB307XF1 // AFMA312ZB1 // Marshfield /// 90.7860 // D6S1609 // --- // --- // 595213 // SLM1	D6S1252 // downstream // 121833 /// D6S2416 // upstream // 75554	0.8353 // 0.1647 // CEU /// 0.9691 // 0.0309 // CHB /// 0.9831 // 0.0169 // JPT /// 0.8864 // 0.1136 // YRI	0.2824 // CEU /// 0.0619 // CHB /// 0.0337 // JPT /// 0.2045 // YRI	170 // CEU /// 194 // CHB /// 178 // JPT /// 176 // YRI	YES	same	1	0	G // CEU /// G // CHB /// G // JPT /// G // YRI	0.1647 // CEU /// 0.0309 // CHB /// 0.0169 // JPT /// 0.1136 // YRI	---	---	---	+	AD
AX-11215116	Affx-14570732	Affx-14570732	1	34	42	180	80	222	-3.37745	0.000356993	0.000365803	Affx-14570732	rs12565210	2	1	81661538	81661538	0	p31.1	TAAATATTTGAAGGTAGACATTTTGAGGCTATGCC[A/G]ATATCCTGTTTTTCTTTAAAGTTCTACCCACTAAC	A	G	A	G	ENST00000417407 // upstream // 96848 // --- // --- // --- // --- /// ENST00000426688 // upstream // 12715 // --- // --- // --- // --- /// NM_012302 // upstream // 604544 // Hs.24212 // LPHN2 // 23266 // latrophilin 2 /// NM_022159 // upstream // 2189043 // Hs.132314 // ELTD1 // 64123 // EGF, latrophilin and seven transmembrane domain containing 1	106.1349 // D1S430 // D1S1672 // --- // --- // deCODE /// 109.9062 // D1S430 // D1S375 // AFM210VC9 // UT494 // Marshfield /// 98.1675 // --- // --- // 589275 // 600801 // SLM1	D1S3235 // downstream // 71726 /// D1S3222 // upstream // 258950	0.2471 // 0.7529 // CEU /// 0.2474 // 0.7526 // CHB /// 0.2247 // 0.7753 // JPT /// 0.6250 // 0.3750 // YRI	0.4235 // CEU /// 0.3505 // CHB /// 0.3146 // JPT /// 0.4091 // YRI	170 // CEU /// 194 // CHB /// 178 // JPT /// 176 // YRI	YES	same	1	0	A // CEU /// A // CHB /// A // JPT /// G // YRI	0.2471 // CEU /// 0.2474 // CHB /// 0.2247 // JPT /// 0.3750 // YRI	---	---	---	+	AD
AX-11216931	Affx-11704047	Affx-11704047	58	199	54	193	11	43	0.352881	0.665117	0.637911	Affx-11704047	rs12594133	2	15	54190572	54190572	0	q21.3	AAGGTTATTGAGTGCAGCTTTTCTTGACCTAACTG[A/G]TTCTAAAAGTCTATTGAAATTCTTTTCCAGACACA	A	G	A	G	ENST00000558866 // downstream // 49249 // --- // --- // --- // --- /// ENST00000561168 // upstream // 60815 // --- // --- // --- // --- /// NM_001080534 // upstream // 114529 // Hs.657273 // UNC13C // 440279 // unc-13 homolog C (C. elegans) /// NR_102334 // upstream // 135497 // --- // WDR72 // 256764 // WD repeat domain 72	51.8959 // D15S209 // D15S1049 // --- // --- // deCODE /// 47.3858 // D15S1016 // D15S648 // AFMB324YH9 // ATA20E12 // Marshfield /// 47.9606 // --- // --- // 344119 // 60468 // SLM1	D15S827 // downstream // 50643 /// D15S1282 // upstream // 138768	0.6412 // 0.3588 // CEU /// 0.7216 // 0.2784 // CHB /// 0.7921 // 0.2079 // JPT /// 0.8977 // 0.1023 // YRI	0.5294 // CEU /// 0.3711 // CHB /// 0.3034 // JPT /// 0.2045 // YRI	170 // CEU /// 194 // CHB /// 178 // JPT /// 176 // YRI	YES	same	1	0	G // CEU /// G // CHB /// G // JPT /// G // YRI	0.3588 // CEU /// 0.2784 // CHB /// 0.2079 // JPT /// 0.1023 // YRI	613214 // Amelogenesis imperfecta, hypomaturation type, IIA3 // 613211 // upstream	---	---	+	AD
AX-11217220	Affx-13291592	Affx-13291592	98	367	21	60	4	8	-1.35132	0.110429	0.0882969	Affx-13291592	rs12597835	2	16	81395688	81395688	0	q23.2	GAAATCGGAAGTTCAGTTGCTCTTAGATCCTGTTT[G/T]GAATAGAAAGTGCACACGGATGCCTCAGATCTGGG	T	G	T	G	ENST00000248272 // intron // 0 // Hs.112569 // GAN // 8139 // gigaxonin /// NM_022041 // intron // 0 // Hs.112569 // GAN // 8139 // gigaxonin	104.3327 // D16S3055 // D16S505 // --- // --- // deCODE /// 108.1215 // D16S686 // D16S3098 // UT7370 // AFMB323YH5 // Marshfield /// 94.8270 // D16S507 // D16S3098 // --- // --- // SLM1	D16S3282 // downstream // 834 /// D16S3098 // upstream // 52699	0.9118 // 0.0882 // CEU /// 0.3299 // 0.6701 // CHB /// 0.3427 // 0.6573 // JPT /// 0.6080 // 0.3920 // YRI	0.1294 // CEU /// 0.4536 // CHB /// 0.4607 // JPT /// 0.4432 // YRI	170 // CEU /// 194 // CHB /// 178 // JPT /// 176 // YRI	YES	same	1	0	G // CEU /// T // CHB /// T // JPT /// G // YRI	0.0882 // CEU /// 0.3299 // CHB /// 0.3427 // JPT /// 0.3920 // YRI	605379 // Giant axonal neuropathy-1 // 256850 // intron	---	---	+	AD
AX-11217437	Affx-14485995	Affx-14485995	56	247	49	155	18	35	-2.61284	0.00619729	0.0044897	Affx-14485995	rs12601160	2	17	10003245	10003245	0	p13.1	GCATATAACAGGGACAGTGGACAGTGGAAGGCCAG[A/C]ACACTCTTCTGTCCTAATGGGTTCAAGAAATATTC	A	C	A	C	ENST00000323816 // intron // 0 // Hs.462214 // GAS7 // 8522 // growth arrest-specific 7 /// ENST00000432992 // intron // 0 // Hs.462214 // GAS7 // 8522 // growth arrest-specific 7 /// ENST00000540214 // intron // 0 // Hs.462214 // GAS7 // 8522 // growth arrest-specific 7 /// NM_201433 // intron // 0 // Hs.462214 // GAS7 // 8522 // growth arrest-specific 7	28.8495 // D17S804 // D17S520 // --- // --- // deCODE /// 21.1931 // D17S804 // D17S954 // AFM225ZC1 // AFM316VG1 // Marshfield /// 24.4084 // D17S804 // D17S954 // --- // --- // SLM1	D17S2126 // downstream // 90098 /// D17S2029 // upstream // 26960	0.7294 // 0.2706 // CEU /// 0.7732 // 0.2268 // CHB /// 0.7360 // 0.2640 // JPT /// 0.7557 // 0.2443 // YRI	0.2824 // CEU /// 0.2887 // CHB /// 0.4382 // JPT /// 0.3977 // YRI	170 // CEU /// 194 // CHB /// 178 // JPT /// 176 // YRI	YES	same	1	0	C // CEU /// C // CHB /// C // JPT /// C // YRI	0.2706 // CEU /// 0.2268 // CHB /// 0.2640 // JPT /// 0.2443 // YRI	---	---	---	+	AD
AX-11217802	Affx-14985680	Affx-14985680	63	207	41	161	11	32	0.215671	0.614477	0.585378	Affx-14985680	rs12606544	2	18	47123237	47123237	0	q21.1	CCCTCAAGTGCTCCATTTTCCAAATGCATTTGACT[C/T]CCTACTCTCTTAGCCCCAGCTCTCTGGTATTCTGT	T	C	T	C	ENST00000584489 // downstream // 3961 // Hs.465102 // LIPG // 9388 // lipase, endothelial /// ENST00000590640 // upstream // 53483 // --- // --- // --- // --- /// NM_006033 // downstream // 3959 // Hs.465102 // LIPG // 9388 // lipase, endothelial /// NM_006111 // downstream // 186637 // Hs.200136 // ACAA2 // 10449 // acetyl-CoA acyltransferase 2	70.7486 // D18S467 // D18S479 // --- // --- // deCODE /// 69.4774 // D18S467 // D18S1099 // AFM107XH6 // AFMA203YF9 // Marshfield /// 70.0991 // --- // D18S470 // 60533 // --- // SLM1	D18S1238 // downstream // 5061 /// D18S955 // upstream // 162451	0.7118 // 0.2882 // CEU /// 0.7010 // 0.2990 // CHB /// 0.7079 // 0.2921 // JPT /// 0.7841 // 0.2159 // YRI	0.4118 // CEU /// 0.4124 // CHB /// 0.4719 // JPT /// 0.3182 // YRI	170 // CEU /// 194 // CHB /// 178 // JPT /// 176 // YRI	YES	same	1	0	C // CEU /// C // CHB /// C // JPT /// C // YRI	0.2882 // CEU /// 0.2990 // CHB /// 0.2921 // JPT /// 0.2159 // YRI	---	---	---	+	AD
AX-11217949	Affx-14729402	Affx-14729402	63	383	1	43	6	1	-1.71949	0.0687173	0.0427621	Affx-14729402	rs12608267	2	18	28016947	28016947	0	q12.1	CAATCACTGCATTACCATTTTGCATTTGTAATATG[A/G]GAAAAAATGACTTGGCCAATGTCCAAAGTCTCCCC	A	G	A	G	ENST00000581532 // downstream // 888741 // --- // --- // --- // --- /// ENST00000583089 // upstream // 276294 // --- // --- // --- // --- /// NM_024423 // downstream // 553105 // Hs.41690 // DSC3 // 1825 // desmocollin 3 /// NR_031684 // downstream // 138021 // --- // MIR302F // 100302131 // microRNA 302f	53.4159 // D18S847 // D18S49 // --- // --- // deCODE /// 56.5058 // D18S877 // D18S463 // GATA64H04 // AFM242ZH6 // Marshfield /// 55.6875 // --- // --- // 149765 // 59562 // SLM1	D18S847 // downstream // 313664 /// D18S463 // upstream // 125253	0.9882 // 0.0118 // CEU /// 0.7474 // 0.2526 // CHB /// 0.6517 // 0.3483 // JPT /// 0.8352 // 0.1648 // YRI	0.0235 // CEU /// 0.3196 // CHB /// 0.3596 // JPT /// 0.2841 // YRI	170 // CEU /// 194 // CHB /// 178 // JPT /// 176 // YRI	YES	same	1	0	G // CEU /// G // CHB /// G // JPT /// G // YRI	0.0118 // CEU /// 0.2526 // CHB /// 0.3483 // JPT /// 0.1648 // YRI	600271 // Hypotrichosis and recurrent skin vesicles // 613102 // downstream	---	---	+	AD
AX-11218979	Affx-16808519	Affx-16808519	2	71	11	86	107	169	-7.09206	1.8031e-15	6.6063e-13	Affx-16808519	rs12624500	2	20	46538434	46538434	0	q13.13	TGGGTGTTGTCACTGCTCCTGGCTTGCAGTGTCCT[C/G]TGTGGCTATGACAACCTGGGTTCCTCTCAGGGCCG	C	G	G	C	ENST00000431915 // upstream // 41109 // Hs.444479 // LOC100505983 // 100505983 // uncharacterized LOC100505983 /// ENST00000458830 // downstream // 5267 // --- // --- // --- // --- /// NM_001161841 // upstream // 123074 // Hs.162016 // SULF2 // 55959 // sulfatase 2 /// NR_026958 // upstream // 450220 // Hs.299080 // LINC00494 // 284749 // long intergenic non-protein coding RNA 494	73.8152 // D20S197 // D20S178 // --- // --- // deCODE /// 68.9015 // D20S888 // D20S887 // AFMB299YD1 // AFMB298YH5 // Marshfield /// 65.3031 // D20S891 // D20S887 // --- // --- // SLM1	D20S1031 // downstream // 78622 /// D20S178 // upstream // 13492	0.0647 // 0.9353 // CEU /// 0.2268 // 0.7732 // CHB /// 0.2528 // 0.7472 // JPT /// 0.0114 // 0.9886 // YRI	0.1294 // CEU /// 0.3299 // CHB /// 0.4157 // JPT /// 0.0227 // YRI	170 // CEU /// 194 // CHB /// 178 // JPT /// 176 // YRI	YES	same	2	0	C // CEU /// C // CHB /// C // JPT /// C // YRI	0.0647 // CEU /// 0.2268 // CHB /// 0.2528 // JPT /// 0.0114 // YRI	---	---	---	+	AD
AX-11219114	Affx-17871347	Affx-17871347	73	304	47	120	3	11	-1.94167	0.0342889	0.0260888	Affx-17871347	rs12627001	2	21	35552433	35552433	0	q22.11	CCCCACCCCGCTGTGTTTCATTTTCCTCTCATATC[C/T]CGTGACCACATAATTCCTTCTTTAATGACAAATTG	T	C	T	C	ENST00000362077 // intron // 0 // Hs.722122 // --- // --- // Transcribed locus /// NM_032476 // downstream // 37099 // Hs.302742 // MRPS6 // 64968 // mitochondrial ribosomal protein S6 /// NR_027267 // upstream // 545 // Hs.720230 // LINC00310 // 114036 // long intergenic non-protein coding RNA 310	38.9570 // D21S1445 // D21S1894 // --- // --- // deCODE /// 31.6615 // UNKNOWN // D21S1920 // GATA45C03 // AFMA086YF9 // Marshfield /// 33.1280 // --- // D21S1920 // 54740 // --- // SLM1	D21S1971 // downstream // 16955 /// D21S325 // upstream // 64114	0.8059 // 0.1941 // CEU /// 0.9330 // 0.0670 // CHB /// 0.9382 // 0.0618 // JPT /// 1.0000 // 0.0000 // YRI	0.2941 // CEU /// 0.1340 // CHB /// 0.1236 // JPT /// 0.0000 // YRI	170 // CEU /// 194 // CHB /// 178 // JPT /// 176 // YRI	YES	same	1	0	C // CEU /// C // CHB /// C // JPT /// C // YRI	0.1941 // CEU /// 0.0670 // CHB /// 0.0618 // JPT /// 0.0000 // YRI	---	---	---	+	AD
AX-11220754	Affx-24675444	Affx-24675444	7	37	46	193	70	205	-1.94991	0.0297082	0.0255936	Affx-24675444	rs12650586	2	4	56624631	56624631	0	q12	AAACAAAACCAGGAAGAGAAAATTGTGAATTGTAA[C/T]GGCCACTGTAACTTTCTTAGGCAACCACACCAGTA	T	C	C	T	ENST00000515325 // upstream // 121766 // Hs.418367 // NMU // 10874 // neuromedin U /// ENST00000516114 // upstream // 40171 // --- // --- // --- // --- /// NM_006681 // upstream // 122166 // Hs.418367 // NMU // 10874 // neuromedin U /// NR_003935 // upstream // 61606 // Hs.570825 // LOC644145 // 644145 // exocyst complex component 1 pseudogene	70.4433 // D4S428 // D4S1583 // --- // --- // deCODE /// 67.4007 // D4S2916 // D4S1583 // AFMA152WH5 // AFM284VC5 // Marshfield /// 66.1402 // --- // --- // 60917 // 51508 // SLM1	D4S1619 // downstream // 13208 /// D4S480 // upstream // 164573	0.3059 // 0.6941 // CEU /// 0.3299 // 0.6701 // CHB /// 0.3596 // 0.6404 // JPT /// 0.2898 // 0.7102 // YRI	0.4706 // CEU /// 0.4536 // CHB /// 0.4494 // JPT /// 0.3977 // YRI	170 // CEU /// 194 // CHB /// 178 // JPT /// 176 // YRI	YES	same	1	0	T // CEU /// T // CHB /// T // JPT /// T // YRI	0.3059 // CEU /// 0.3299 // CHB /// 0.3596 // JPT /// 0.2898 // YRI	---	---	---	+	AD
AX-11220846	Affx-24914808	Affx-24914808	77	321	41	110	3	5	-2.25513	0.0173192	0.0120625	Affx-24914808	rs12651581	2	4	74300880	74300880	0	q13.3	ATTTCATTAAATATTCTTCCACAAAGTTATTTTGA[C/T]GGCTGTATATCACCCTACTTTATGAATGTACCATA	T	C	T	C	ENST00000513720 // intron // 0 // Hs.518808 // AFP // 174 // alpha-fetoprotein /// ENST00000515675 // intron // 0 // Hs.518808 // AFP // 174 // alpha-fetoprotein /// NM_000477 // downstream // 13751 // Hs.418167 // ALB // 213 // albumin /// NM_001134 // upstream // 1053 // Hs.518808 // AFP // 174 // alpha-fetoprotein	83.1676 // D4S2389 // D4S1517 // --- // --- // deCODE /// 81.0312 // D4S2389 // D4S2990 // ATA22B11 // AFMB347ZH1 // Marshfield /// 77.6329 // --- // --- // 705790 // 273145 // SLM1	D4S2818 // downstream // 14934 /// D4S3144 // upstream // 20117	0.8412 // 0.1588 // CEU /// 0.8969 // 0.1031 // CHB /// 0.8764 // 0.1236 // JPT /// 0.9545 // 0.0455 // YRI	0.2706 // CEU /// 0.1649 // CHB /// 0.2022 // JPT /// 0.0909 // YRI	170 // CEU /// 194 // CHB /// 178 // JPT /// 176 // YRI	YES	same	1	0	C // CEU /// C // CHB /// C // JPT /// C // YRI	0.1588 // CEU /// 0.1031 // CHB /// 0.1236 // JPT /// 0.0455 // YRI	103600 // [Dysalbuminemic hyperzincemia] // 194470 // downstream /// 103600 // [Dysalbuminemic hyperthyroxinemia] // --- // downstream /// 103600 // Analbuminemia // --- // downstream /// 104150 // [AFP deficiency, congenital] // --- // intron /// 104150 // [Hereditary persistence of alpha-fetoprotein] // --- // intron /// 104150 // [Hereditary persistence of alpha-fetoprotein] // --- // upstream…	---	---	+	AD
AX-11221922	Affx-29535430	Affx-29535430	32	142	60	221	31	74	-2.0789	0.0226723	0.0188133	Affx-29535430	rs12667263	2	7	115513397	115513397	0	q31.2	CAACTTCTTTTTGAATGGAAGCTTCTAAGATGTGT[A/G]GTGGCCACGGAGGTAAAAAATGCCAGTGAGAATCA	A	G	G	A	ENST00000362354 // upstream // 39970 // --- // --- // --- // --- /// ENST00000457268 // downstream // 61805 // Hs.125962 // TFEC // 22797 // transcription factor EC /// NM_001244583 // downstream // 61805 // Hs.125962 // TFEC // 22797 // transcription factor EC /// NM_199072 // downstream // 853427 // Hs.741413 // MDFIC // 29969 // MyoD family inhibitor domain containing	122.2444 // D7S687 // D7S522 // --- // --- // deCODE /// 123.3986 // D7S687 // D7S677 // AFM323YG5 // AFM303VH9 // Marshfield /// 119.2184 // D7S2502 // --- // --- // 639607 // SLM1	D7S2502 // downstream // 55279 /// D7S2785 // upstream // 24706	0.4588 // 0.5412 // CEU /// 0.5567 // 0.4433 // CHB /// 0.5112 // 0.4888 // JPT /// 0.3011 // 0.6989 // YRI	0.3529 // CEU /// 0.4536 // CHB /// 0.5056 // JPT /// 0.4205 // YRI	170 // CEU /// 194 // CHB /// 178 // JPT /// 176 // YRI	YES	same	1	0	A // CEU /// G // CHB /// G // JPT /// A // YRI	0.4588 // CEU /// 0.4433 // CHB /// 0.4888 // JPT /// 0.3011 // YRI	---	---	---	+	AD
AX-11224709	Affx-13319383	Affx-13319383	10	78	61	202	52	156	-2.29006	0.0128475	0.011009	Affx-13319383	rs12716953	2	16	82847987	82847987	0	q23.3	CCAGGGGAATCAACCATGTATTTTTAGAAGGTTGG[A/G]GCTTTCATCATCCACCCCACCTCCAGGGAGGAAAG	A	G	G	A	ENST00000268613 // intron // 0 // Hs.654386 // CDH13 // 1012 // cadherin 13, H-cadherin (heart) /// ENST00000428848 // intron // 0 // Hs.654386 // CDH13 // 1012 // cadherin 13, H-cadherin (heart) /// ENST00000431540 // intron // 0 // Hs.654386 // CDH13 // 1012 // cadherin 13, H-cadherin (heart) /// ENST00000446376 // intron // 0 // Hs.654386 // CDH13 // 1012 // cadherin 13, H-cadherin (heart) ///…	109.1336 // D16S505 // D16S3091 // --- // --- // deCODE /// 111.0454 // D16S511 // D16S3091 // AFM312XD1 // AFMB297ZC1 // Marshfield /// 97.6965 // D16S511 // D16S3091 // --- // --- // SLM1	D16S2978 // downstream // 210041 /// D16S2949 // upstream // 16324	0.2706 // 0.7294 // CEU /// 0.2680 // 0.7320 // CHB /// 0.2303 // 0.7697 // JPT /// 0.6364 // 0.3636 // YRI	0.3529 // CEU /// 0.3918 // CHB /// 0.3708 // JPT /// 0.4773 // YRI	170 // CEU /// 194 // CHB /// 178 // JPT /// 176 // YRI	YES	same	1	0	A // CEU /// A // CHB /// A // JPT /// G // YRI	0.2706 // CEU /// 0.2680 // CHB /// 0.2303 // JPT /// 0.3636 // YRI	---	---	---	+	AD
AX-11225074	Affx-6300365	Affx-6300365	65	271	43	144	12	7	-3.1782	0.00124276	0.000740954	Affx-6300365	rs12728886	2	1	191141001	191141001	0	q31.2	ATAGGGACTCTGTCATTCTTGATGGCTACATTTCA[C/T]AGGGAGAGCTCCCAGGTATTTGAGAAAGATACTTC	T	C	T	C	ENST00000434983 // upstream // 49288 // Hs.127094 // --- // --- // Transcribed locus /// ENST00000563320 // downstream // 17237 // --- // --- // --- // --- /// NM_130782 // upstream // 986591 // Hs.440890 // RGS18 // 64407 // regulator of G-protein signaling 18 /// NR_033922 // downstream // 370213 // Hs.518802 // LOC440704 // 440704 // uncharacterized LOC440704	190.1982 // D1S384 // D1S2625 // --- // --- // deCODE /// 205.2286 // D1S428 // UNKNOWN // AFM206XD6 // GATA31D05 // Marshfield /// 188.9008 // --- // --- // 263460 // 57970 // SLM1	D1S295E // downstream // 305769 /// D1S422 // upstream // 237805	0.7647 // 0.2353 // CEU /// 0.7680 // 0.2320 // CHB /// 0.8146 // 0.1854 // JPT /// 1.0000 // 0.0000 // YRI	0.3529 // CEU /// 0.3814 // CHB /// 0.3258 // JPT /// 0.0000 // YRI	170 // CEU /// 194 // CHB /// 178 // JPT /// 176 // YRI	YES	same	1	0	C // CEU /// C // CHB /// C // JPT /// C // YRI	0.2353 // CEU /// 0.2320 // CHB /// 0.1854 // JPT /// 0.0000 // YRI	---	---	---	+	AD
AX-11226135	Affx-5953867	Affx-5953867	80	317	39	114	2	5	-1.42456	0.0950328	0.0771424	Affx-5953867	rs12760347	2	1	17696741	17696741	0	p36.13	ACAAAGGGGTAAGGCTGCTTTTTACGTACTGATAC[A/G]AAGAACTTCTCTCCAGTATAACTATGAAGTGAAAG	A	G	A	G	ENST00000358481 // upstream // 1950 // Hs.531598 // PADI6 // 353238 // Peptidyl arginine deiminase, type VI /// ENST00000375448 // downstream // 6242 // Hs.522969 // PADI4 // 23569 // peptidyl arginine deiminase, type IV /// NM_012387 // downstream // 6246 // Hs.522969 // PADI4 // 23569 // peptidyl arginine deiminase, type IV /// NM_207421 // upstream // 2000 // Hs.531598 // PADI6 // 353238 // pe…	31.5292 // D1S2672 // D1S1592 // --- // --- // deCODE /// 36.9356 // D1S2672 // D1S3669 // AFMA232ZB9 // GATA29A05 // Marshfield /// 34.5100 // --- // D1S1592 // 15353 // --- // SLM1	D1S1415 // downstream // 59131 /// D1S2601 // upstream // 20316	0.8706 // 0.1294 // CEU /// 0.6959 // 0.3041 // CHB /// 0.7584 // 0.2416 // JPT /// 0.7330 // 0.2670 // YRI	0.2588 // CEU /// 0.4227 // CHB /// 0.3708 // JPT /// 0.4205 // YRI	170 // CEU /// 194 // CHB /// 178 // JPT /// 176 // YRI	YES	same	1	0	G // CEU /// G // CHB /// G // JPT /// G // YRI	0.1294 // CEU /// 0.3041 // CHB /// 0.2416 // JPT /// 0.2670 // YRI	605347 // {Rheumatoid arthritis, susceptibility to} // 180300 // downstream /// 605347 // {Rheumatoid arthritis, susceptibility to} // 180300 // downstream	---	---	+	AD
AX-11228267	Affx-7332708	Affx-7332708	97	342	25	85	1	6	0.0990006	0.578158	0.539431	Affx-7332708	rs12822135	2	12	18558204	18558204	0	p12.3	TAGCAGATAAATCAAAACTTGAAAAACAATGTGGG[A/G]GTTGTTGGCTTTCAGGCAGTAGTTGAAGCTACGGA	A	G	A	G	ENST00000266497 // intron // 0 // Hs.22500 // PIK3C2G // 5288 // phosphatidylinositol-4-phosphate 3-kinase, catalytic subunit type 2 gamma /// ENST00000433979 // intron // 0 // Hs.22500 // PIK3C2G // 5288 // phosphatidylinositol-4-phosphate 3-kinase, catalytic subunit type 2 gamma /// ENST00000538779 // intron // 0 // Hs.22500 // PIK3C2G // 5288 // phosphatidylinositol-4-phosphate 3-kinase, catal…	35.9432 // D12S363 // D12S310 // --- // --- // deCODE /// 35.8737 // D12S1715 // D12S1669 // AFMA065XE5 // AFMB320XE9 // Marshfield /// 36.8482 // D12S1595 // --- // --- // 273032 // SLM1	D12S301 // downstream // 309989 /// D12S2132 // upstream // 77337	0.9235 // 0.0765 // CEU /// 1.0000 // 0.0000 // CHB /// 1.0000 // 0.0000 // JPT /// 0.8011 // 0.1989 // YRI	0.1529 // CEU /// 0.0000 // CHB /// 0.0000 // JPT /// 0.3068 // YRI	170 // CEU /// 194 // CHB /// 178 // JPT /// 176 // YRI	YES	same	1	0	G // CEU /// G // CHB /// G // JPT /// G // YRI	0.0765 // CEU /// 0.0000 // CHB /// 0.0000 // JPT /// 0.1989 // YRI	---	---	---	+	AD
AX-11228337	Affx-7442852	Affx-7442852	74	308	4	85	25	8	-4.20496	4.91281e-05	1.30565e-05	Affx-7442852	rs12823976	2	12	22658734	22658734	0	p12.1	GGTCCTATGTTTTAAAGAAGTAAGCTACTATTCTT[A/C]CTCGTTTGCTTAAACATAACAAATAGCTACATAAA	A	C	A	C	ENST00000333957 // intron // 0 // Hs.271014 // C2CD5 // 9847 // C2 calcium-dependent domain containing 5 /// ENST00000396028 // intron // 0 // Hs.271014 // C2CD5 // 9847 // C2 calcium-dependent domain containing 5 /// ENST00000446597 // intron // 0 // Hs.271014 // C2CD5 // 9847 // C2 calcium-dependent domain containing 5 /// ENST00000535555 // intron // 0 // Hs.271014 // C2CD5 // 9847 // C2 calci…	42.2149 // D12S1066 // D12S1606 // --- // --- // deCODE /// 41.6025 // D12S1682 // D12S1606 // AFMB361ZH5 // AFM163XB12 // Marshfield /// 39.9331 // D12S1650 // --- // --- // 56812 // SLM1	D12S799 // downstream // 185097 /// D12S2048 // upstream // 225976	0.8529 // 0.1471 // CEU /// 1.0000 // 0.0000 // CHB /// 1.0000 // 0.0000 // JPT /// 1.0000 // 0.0000 // YRI	0.2471 // CEU /// 0.0000 // CHB /// 0.0000 // JPT /// 0.0000 // YRI	170 // CEU /// 194 // CHB /// 178 // JPT /// 176 // YRI	YES	same	1	0	C // CEU /// C // CHB /// C // JPT /// C // YRI	0.1471 // CEU /// 0.0000 // CHB /// 0.0000 // JPT /// 0.0000 // YRI	---	---	---	+	AD
AX-11228933	Affx-34594513	Affx-34594513	25	122	23	104	7	13	-1.39443	0.10265	0.0815935	Affx-34594513	rs12843803	2	X	12876318	12876318	0	p22.2	TTGTGACTCCCAGATAAAGTATATAATTGAGTGAT[G/T]GATCTTTTCAAGTTGAAATCTAAATAATTTATGTG	T	G	T	G	ENST00000380659 // upstream // 8884 // Hs.659215 // TLR7 // 51284 // toll-like receptor 7 /// ENST00000453682 // upstream // 12769 // --- // --- // --- // --- /// NM_001039091 // downstream // 33972 // Hs.654581 // PRPS2 // 5634 // phosphoribosyl pyrophosphate synthetase 2 /// NM_016562 // upstream // 8884 // Hs.659215 // TLR7 // 51284 // toll-like receptor 7	24.3900 // DXS7104 // DXS1224 // --- // --- // deCODE /// 20.9109 // DXS7104 // DXS1224 // AFM350ZF5 // AFM311VF5 // Marshfield /// 22.3053 // --- // DXS1224 // 43646 // --- // SLM1	DXS7750 // downstream // 2676 /// DXS7724 // upstream // 32279	0.7125 // 0.2875 // CEU /// 0.4434 // 0.5566 // CHB /// 0.5000 // 0.5000 // JPT /// 0.9778 // 0.0222 // YRI	0.4250 // CEU /// 0.4340 // CHB /// 0.4872 // JPT /// 0.0444 // YRI	80 // CEU /// 106 // CHB /// 78 // JPT /// 90 // YRI	YES	same	1	0	G // CEU /// T // CHB /// T // JPT /// G // YRI	0.2875 // CEU /// 0.4434 // CHB /// 0.5000 // JPT /// 0.0222 // YRI	---	---	---	+	AD
AX-11229152	Affx-34516854	Affx-34516854	28	142	20	84	7	13	-1.69984	0.0594413	0.0445806	Affx-34516854	rs12852981	2	X	113328688	113328688	0	q23	TGACTTGCAAACGTTGGCATCATCTCTGCCTCTTA[C/T]TTCTCATGCTCTTTTGCTGACAACTTCCAAATCCC	T	C	T	C	ENST00000391309 // downstream // 68358 // --- // --- // --- // --- /// ENST00000423016 // downstream // 294753 // --- // --- // --- // --- /// NM_000868 // upstream // 489863 // Hs.149037 // HTR2C // 3358 // 5-hydroxytryptamine (serotonin) receptor 2C, G protein-coupled /// NM_133265 // upstream // 1244645 // Hs.528051 // AMOT // 154796 // angiomotin	112.5572 // DXS6804 // DXS8088 // --- // --- // deCODE /// 68.7323 // DXS8034 // DXS8088 // AFMA246ZE5 // AFM328XB1 // Marshfield /// 79.6183 // --- // --- // 65001 // 42128 // SLM1	DJ581P6SP6A // downstream // 57389 /// DXS8088 // upstream // 32716	0.7500 // 0.2500 // CEU /// 1.0000 // 0.0000 // CHB /// 0.9359 // 0.0641 // JPT /// 0.6222 // 0.3778 // YRI	0.4000 // CEU /// 0.0000 // CHB /// 0.1282 // JPT /// 0.4000 // YRI	80 // CEU /// 106 // CHB /// 78 // JPT /// 90 // YRI	YES	same	1	0	C // CEU /// C // CHB /// C // JPT /// C // YRI	0.2500 // CEU /// 0.0000 // CHB /// 0.0641 // JPT /// 0.3778 // YRI	---	---	---	+	AD
AX-11229507	Affx-9325054	Affx-9325054	105	377	13	35	1	3	-0.794433	0.256807	0.213472	Affx-9325054	rs12864585	2	13	40648584	40648584	0	q14.11	TGGTAGCCATGCCTCAGTCAGGCCAACAGGACCCC[A/G]GGAGCTAACATGAAGGCCACAAGCTGTAGGCTAAC	A	G	A	G	ENST00000391251 // upstream // 217220 // --- // --- // --- // --- /// ENST00000455241 // upstream // 107362 // Hs.578028 // LINC00332 // 100874127 // long intergenic non-protein coding RNA 332 /// NM_001145079 // downstream // 282782 // Hs.507805 // COG6 // 57511 // component of oligomeric golgi complex 6 /// NR_046870 // upstream // 107362 // Hs.578028 // LINC00332 // 100874127 // long intergeni…	41.4038 // D13S1253 // D13S1248 // --- // --- // deCODE /// 35.1066 // D13S1253 // D13S1248 // AFMA337WB5 // AFMA246YG9 // Marshfield /// 36.8043 // --- // --- // 610823 // 46604 // SLM1	D13S1052 // downstream // 91904 /// D13S1248 // upstream // 111389	0.9588 // 0.0412 // CEU /// 0.9948 // 0.0052 // CHB /// 1.0000 // 0.0000 // JPT /// 1.0000 // 0.0000 // YRI	0.0588 // CEU /// 0.0103 // CHB /// 0.0000 // JPT /// 0.0000 // YRI	170 // CEU /// 194 // CHB /// 178 // JPT /// 176 // YRI	YES	same	1	0	G // CEU /// G // CHB /// G // JPT /// G // YRI	0.0412 // CEU /// 0.0052 // CHB /// 0.0000 // JPT /// 0.0000 // YRI	606977 // Congenital disorder of glycosylation, type IIl // 614576 // downstream	---	---	+	AD
AX-11229814	Affx-9283819	Affx-9283819	69	368	20	50	15	3	-6.6261	1.50262e-09	1.72338e-11	Affx-9283819	rs12872025	2	13	37548452	37548452	0	q13.3	AAAAGTAGAGCTAGTTTCACTGTATATCTTTCTTA[C/T]ACCATTTGAATTTTGAATGACTAACAAAAATAAAT	T	C	T	C	ENST00000239891 // intron // 0 // Hs.507769 // ALG5 // 29880 // ALG5, dolichyl-phosphate beta-glucosyltransferase /// ENST00000413537 // intron // 0 // Hs.507769 // ALG5 // 29880 // ALG5, dolichyl-phosphate beta-glucosyltransferase /// ENST00000443765 // intron // 0 // Hs.507769 // ALG5 // 29880 // ALG5, dolichyl-phosphate beta-glucosyltransferase /// NM_001142364 // intron // 0 // Hs.507769 // A…	36.2505 // D13S219 // D13S894 // --- // --- // deCODE /// 29.7089 // D13S219 // D13S218 // AFM225XE5 // AFM210ZB2 // Marshfield /// 30.9486 // --- // --- // 583083 // 502600 // SLM1	D13S928 // downstream // 28792 /// D13S926 // upstream // 283214	0.9412 // 0.0588 // CEU /// 0.9948 // 0.0052 // CHB /// 1.0000 // 0.0000 // JPT /// 1.0000 // 0.0000 // YRI	0.1176 // CEU /// 0.0103 // CHB /// 0.0000 // JPT /// 0.0000 // YRI	170 // CEU /// 194 // CHB /// 178 // JPT /// 176 // YRI	---	same	1	0	C // CEU /// C // CHB /// C // JPT /// C // YRI	0.0588 // CEU /// 0.0052 // CHB /// 0.0000 // JPT /// 0.0000 // YRI	---	---	---	+	AD
AX-11230030	Affx-9838331	Affx-9838331	58	353	1	57	8	3	-1.78758	0.0574383	0.0369219	Affx-9838331	rs12877769	2	13	81732352	81732352	0	q31.1	CATTTTCTTAGAACCTCTTTATATGATCACTTTCA[C/T]TGTTGTAAAAATGTTAAAAAAAGACGGAAGGTAAA	T	C	T	C	ENST00000401112 // downstream // 46046 // --- // --- // --- // --- /// ENST00000456588 // downstream // 113775 // --- // --- // --- // --- /// NM_005842 // upstream // 817266 // Hs.18676 // SPRY2 // 10253 // sprouty homolog 2 (Drosophila) /// NM_052910 // downstream // 2718991 // Hs.415478 // SLITRK1 // 114798 // SLIT and NTRK-like family, member 1	76.7019 // D13S264 // D13S1277 // --- // --- // deCODE /// 63.3425 // D13S1263 // D13S317 // AFMB317ZC5 // GATA7G10 // Marshfield /// 63.0464 // --- // --- // 600490 // 42047 // SLM1	D13S961 // downstream // 324637 /// D13S962 // upstream // 396408	0.9412 // 0.0588 // CEU /// 0.9948 // 0.0052 // CHB /// 1.0000 // 0.0000 // JPT /// 1.0000 // 0.0000 // YRI	0.1176 // CEU /// 0.0103 // CHB /// 0.0000 // JPT /// 0.0000 // YRI	170 // CEU /// 194 // CHB /// 178 // JPT /// 176 // YRI	YES	same	1	0	C // CEU /// C // CHB /// C // JPT /// C // YRI	0.0588 // CEU /// 0.0052 // CHB /// 0.0000 // JPT /// 0.0000 // YRI	609678 // Trichotillomania // 613229 // downstream /// 609678 // Tourette syndrome // 137580 // downstream	---	---	+	AD
AX-11233721	Affx-35293770	Affx-35293770	105	368	17	66	1	3	0.259922	0.645297	0.602538	Affx-35293770	rs79355234	2	18	49502964	49502964	0	q21.2	GTGCCAAGAATAAACAATGGGCAAAGTATAGTTTC[C/T]TCAATAAATATGGATATTCACATGCAAAATAATGA	T	C	T	C	ENST00000462935 // upstream // 130966 // --- // --- // --- // --- /// ENST00000582700 // downstream // 359767 // --- // --- // --- // --- /// NM_005215 // upstream // 363578 // Hs.162025 // DCC // 1630 // deleted in colorectal carcinoma /// NR_040074 // downstream // 414125 // Hs.715487 // LOC100287225 // 100287225 // uncharacterized LOC100287225	73.8239 // D18S845 // D18S1099 // --- // --- // deCODE /// 71.2211 // D18S467 // D18S1099 // AFM107XH6 // AFMA203YF9 // Marshfield /// 74.6408 // --- // --- // 64606 // 55043 // SLM1	D18S1282 // downstream // 135770 /// D18S1099 // upstream // 135021	0.9000 // 0.1000 // CEU /// 1.0000 // 0.0000 // CHB /// 1.0000 // 0.0000 // JPT /// 0.8182 // 0.1818 // YRI	0.1765 // CEU /// 0.0000 // CHB /// 0.0000 // JPT /// 0.3409 // YRI	170 // CEU /// 194 // CHB /// 178 // JPT /// 176 // YRI	---	same	1	0	C // CEU /// C // CHB /// C // JPT /// C // YRI	0.1000 // CEU /// 0.0000 // CHB /// 0.0000 // JPT /// 0.1818 // YRI	120470 // Esophageal carcinoma, somatic // 133239 // upstream /// 120470 // Colorectal cancer, somatic // 114500 // upstream /// 120470 // Mirror movements 1 // 157600 // upstream	---	---	+	AD
AX-11235677	Affx-18896804	Affx-18896804	27	76	60	229	36	130	0.728502	0.788933	0.766847	Affx-18896804	rs13005195	2	2	207304600	207304600	0	q33.3	GAACCACGTGGCAAGTACCAATAACGAAGCACACT[C/T]GCTTTTTACTTTCATGAAGAAATGCATTGTCTTTT	T	C	C	T	ENST00000264377 // upstream // 3663 // Hs.591643 // ADAM23 // 8745 // ADAM metallopeptidase domain 23 /// ENST00000450405 // upstream // 19638 // --- // --- // --- // --- /// NM_003812 // upstream // 3768 // Hs.591643 // ADAM23 // 8745 // ADAM metallopeptidase domain 23 /// NM_020923 // downstream // 125452 // Hs.110489 // ZDBF2 // 57683 // zinc finger, DBF-type containing 2	204.1930 // D2S1782 // D2S422 // --- // --- // deCODE /// 202.7983 // D2S2237 // D2S369 // AFM199YF2 // AFM304TB5 // Marshfield /// 190.7001 // --- // D2S369 // 65898 // --- // SLM1	D2S2787 // downstream // 240499 /// D2S422 // upstream // 38561	0.4294 // 0.5706 // CEU /// 0.2216 // 0.7784 // CHB /// 0.1742 // 0.8258 // JPT /// 0.3523 // 0.6477 // YRI	0.5765 // CEU /// 0.4021 // CHB /// 0.3483 // JPT /// 0.4545 // YRI	170 // CEU /// 194 // CHB /// 178 // JPT /// 176 // YRI	---	same	1	0	T // CEU /// T // CHB /// T // JPT /// T // YRI	0.4294 // CEU /// 0.2216 // CHB /// 0.1742 // JPT /// 0.3523 // YRI	---	---	---	+	AD
AX-11235703	Affx-17193770	Affx-17193770	100	352	22	82	1	2	0.050679	0.562864	0.520209	Affx-17193770	rs13005904	2	2	107261937	107261937	0	q12.2	ATGCACAGATAAGCCCAGCAAAGGAGCTGGATAGG[A/G]GAACACAGAGAATTGCTGGAAAAGTCAGAAATGCC	A	G	A	G	ENST00000443590 // downstream // 51850 // --- // --- // --- // --- /// ENST00000451464 // downstream // 101184 // Hs.112699 // --- // --- // Transcribed locus /// NM_001142351 // downstream // 156119 // Hs.98265 // ST6GAL2 // 84620 // ST6 beta-galactosamide alpha-2,6-sialyltranferase 2 /// NM_001144013 // upstream // 177136 // Hs.726367 // RGPD3 // 653489 // RANBP2-like and GRIP domain containing…	119.9035 // D2S135 // D2S1890 // --- // --- // deCODE /// 118.0194 // D2S1897 // D2S2386 // AFMA046YA9 // AFMA083ZB5 // Marshfield /// 112.1373 // D2S1897 // --- // --- // 58744 // SLM1	D2S1393 // downstream // 18669 /// D2S1894 // upstream // 11098	0.8941 // 0.1059 // CEU /// 1.0000 // 0.0000 // CHB /// 1.0000 // 0.0000 // JPT /// 1.0000 // 0.0000 // YRI	0.1647 // CEU /// 0.0000 // CHB /// 0.0000 // JPT /// 0.0000 // YRI	170 // CEU /// 194 // CHB /// 178 // JPT /// 176 // YRI	YES	same	1	0	G // CEU /// G // CHB /// G // JPT /// G // YRI	0.1059 // CEU /// 0.0000 // CHB /// 0.0000 // JPT /// 0.0000 // YRI	---	---	---	+	AD
AX-11235884	Affx-19649489	Affx-19649489	96	360	25	73	2	4	-1.16661	0.148247	0.121685	Affx-19649489	rs13010199	2	2	240367120	240367120	0	q37.3	ATTGTGAAACATGCCCTGCCTCCCAGCAAGCAGGT[A/G]CCTCACTTGGCCTATTGTGTACGACAAACATCTTC	A	G	A	G	ENST00000358775 // upstream // 132875 // Hs.516794 // FLJ45964 // 401040 // Uncharacterized FLJ45964 /// ENST00000413029 // downstream // 43062 // --- // --- // --- // --- /// NM_006037 // upstream // 44477 // Hs.20516 // HDAC4 // 9759 // histone deacetylase 4 /// NR_037808 // upstream // 317434 // Hs.555582 // LOC150935 // 150935 // uncharacterized LOC150935	255.7174 // D2S2338 // D2S2285 // --- // --- // deCODE /// 258.3773 // D2S2968 // D2S125 // GATA178G09 // AFM112YD4 // Marshfield /// 236.1457 // --- // --- // 650524 // 260979 // SLM1	D2S1512E // downstream // 395889 /// D2S1797 // upstream // 104133	0.9118 // 0.0882 // CEU /// 1.0000 // 0.0000 // CHB /// 1.0000 // 0.0000 // JPT /// 1.0000 // 0.0000 // YRI	0.1529 // CEU /// 0.0000 // CHB /// 0.0000 // JPT /// 0.0000 // YRI	170 // CEU /// 194 // CHB /// 178 // JPT /// 176 // YRI	YES	same	1	0	G // CEU /// G // CHB /// G // JPT /// G // YRI	0.0882 // CEU /// 0.0000 // CHB /// 0.0000 // JPT /// 0.0000 // YRI	605314 // Brachydactyly-mental retardation syndrome // 600430 // upstream	---	---	+	AD
AX-11236141	Affx-17331252	Affx-17331252	60	230	51	171	12	33	-0.975924	0.185014	0.164551	Affx-17331252	rs13016314	2	2	115088792	115088792	0	q14.1	GATAGAGAGATGGAGACTGCTAGTCGGGATGCTGT[C/T]TGAATCCCTGAATGCAGTCTTTCCTGAGACTAAAT	T	C	T	C	ENST00000410991 // upstream // 88910 // --- // --- // --- // --- /// ENST00000458817 // upstream // 50040 // --- // --- // --- // --- /// NM_020868 // upstream // 111107 // Hs.580539 // DPP10 // 57628 // dipeptidyl-peptidase 10 (non-functional) /// NR_034128 // downstream // 323905 // Hs.662205 // LOC440900 // 440900 // uncharacterized LOC440900	126.5007 // D2S121 // D2S2953 // --- // --- // deCODE /// 123.9543 // D2S121 // UNKNOWN // AFM087XA1 // GATA167A05 // Marshfield /// 118.2486 // --- // D2S308 // 56863 // --- // SLM1	D2S2582 // downstream // 373206 /// D2S276 // upstream // 48499	0.6824 // 0.3176 // CEU /// 0.7010 // 0.2990 // CHB /// 0.6685 // 0.3315 // JPT /// 0.8295 // 0.1705 // YRI	0.4235 // CEU /// 0.4948 // CHB /// 0.4831 // JPT /// 0.2500 // YRI	170 // CEU /// 194 // CHB /// 178 // JPT /// 176 // YRI	YES	same	1	0	C // CEU /// C // CHB /// C // JPT /// C // YRI	0.3176 // CEU /// 0.2990 // CHB /// 0.3315 // JPT /// 0.1705 // YRI	---	---	---	+	AD
AX-11237617	Affx-19264633	Affx-19264633	79	268	37	147	7	22	0.372107	0.673671	0.645093	Affx-19264633	rs13058364	2	22	26180032	26180032	0	q12.1	CCTATTCATCCTTCAAAACCCTACTCCAGATCCCT[G/T]TTTTAGAGGAGCACTGCCTGATTCTTGCTCCTCAG	T	G	T	G	ENST00000335473 // intron // 0 // Hs.417959 // MYO18B // 84700 // myosin XVIIIB /// ENST00000407587 // intron // 0 // Hs.417959 // MYO18B // 84700 // myosin XVIIIB /// ENST00000418374 // intron // 0 // Hs.417959 // MYO18B // 84700 // myosin XVIIIB /// ENST00000536101 // intron // 0 // Hs.417959 // MYO18B // 84700 // myosin XVIIIB /// ENST00000539302 // intron // 0 // Hs.417959 // MYO18B // 84700 …	22.8725 // D22S1164 // D22S429 // --- // --- // deCODE /// 22.1070 // D22S536 // D22S310 // UT8049 // D22S310 // Marshfield /// 19.3029 // --- // --- // 118710 // 63562 // SLM1	D22S1164 // downstream // 57329 /// D22S538 // upstream // 19879	0.7824 // 0.2176 // CEU /// 0.9845 // 0.0155 // CHB /// 0.9719 // 0.0281 // JPT /// 1.0000 // 0.0000 // YRI	0.3176 // CEU /// 0.0309 // CHB /// 0.0562 // JPT /// 0.0000 // YRI	170 // CEU /// 194 // CHB /// 178 // JPT /// 176 // YRI	YES	same	1	0	G // CEU /// G // CHB /// G // JPT /// G // YRI	0.2176 // CEU /// 0.0155 // CHB /// 0.0281 // JPT /// 0.0000 // YRI	---	---	---	+	AD
AX-11237796	Affx-22567285	Affx-22567285	54	226	55	184	14	25	-2.15954	0.0197057	0.0154041	Affx-22567285	rs13062062	2	3	62398559	62398559	0	p14.2	CATCTAGTGGGGAATTTTTAGCTAGCCAAAGCCAG[A/G]ATACAAGTAAGTATGTTGCTTCTGAATCAATCTGA	A	G	A	G	ENST00000283269 // intron // 0 // Hs.654933 // CADPS // 8618 // Ca++-dependent secretion activator /// ENST00000357948 // intron // 0 // Hs.654933 // CADPS // 8618 // Ca++-dependent secretion activator /// ENST00000383710 // intron // 0 // Hs.654933 // CADPS // 8618 // Ca++-dependent secretion activator /// ENST00000466621 // intron // 0 // Hs.654933 // CADPS // 8618 // Ca++-dependent secretion a…	84.9447 // D3S1239 // D3S3566 // --- // --- // deCODE /// 82.2321 // D3S1300 // D3S1312 // AFM220YH4 // AFM256YA9 // Marshfield /// 74.9801 // --- // D3S1312 // 883753 // --- // SLM1	D3S4010 // downstream // 5775 /// D3S1312 // upstream // 7847	0.7353 // 0.2647 // CEU /// 0.7887 // 0.2113 // CHB /// 0.7978 // 0.2022 // JPT /// 0.6193 // 0.3807 // YRI	0.3882 // CEU /// 0.3196 // CHB /// 0.3371 // JPT /// 0.4205 // YRI	170 // CEU /// 194 // CHB /// 178 // JPT /// 176 // YRI	YES	same	1	0	G // CEU /// G // CHB /// G // JPT /// G // YRI	0.2647 // CEU /// 0.2113 // CHB /// 0.2022 // JPT /// 0.3807 // YRI	---	---	---	+	AD
AX-11238091	Affx-21841916	Affx-21841916	34	378	3	58	15	1	-7.23683	1.36423e-09	2.29642e-13	Affx-21841916	rs13068514	2	3	185842973	185842973	0	q27.2	GACAAAGTGTTTGAGGTAGGTCATTATTCTGTCTG[C/T]GTGTTGCGGGGTGTGTGGGCAAGGGTGAGGCGTGT	T	C	T	C	ENST00000447054 // intron // 0 // Hs.683449 // DGKG // 1608 // diacylglycerol kinase, gamma 90kDa /// NM_001080744 // downstream // 22017 // Hs.683449 // DGKG // 1608 // diacylglycerol kinase, gamma 90kDa /// NM_004454 // upstream // 16072 // Hs.43697 // ETV5 // 2119 // ets variant 5	192.5597 // D3S1530 // D3S1617 // --- // --- // deCODE /// 198.6003 // D3S3583 // D3S1617 // AFMA239ZB5 // AFM349XC5 // Marshfield /// 187.7641 // --- // D3S3570 // 926319 // --- // SLM1	D3S2851E // downstream // 78697 /// D26135 // upstream // 24038	0.9176 // 0.0824 // CEU /// 1.0000 // 0.0000 // CHB /// 0.9831 // 0.0169 // JPT /// 0.8920 // 0.1080 // YRI	0.1412 // CEU /// 0.0000 // CHB /// 0.0337 // JPT /// 0.1932 // YRI	170 // CEU /// 194 // CHB /// 178 // JPT /// 176 // YRI	---	same	1	0	C // CEU /// C // CHB /// C // JPT /// C // YRI	0.0824 // CEU /// 0.0000 // CHB /// 0.0169 // JPT /// 0.1080 // YRI	---	---	---	+	AD
AX-11238124	Affx-21428277	Affx-21428277	98	310	23	120	2	7	1.75338	0.970952	0.960231	Affx-21428277	rs13069559	2	3	152187431	152187431	0	q25.2	GTGGCATAACATTACCTCGGTGGCATACACTCTCC[A/G]GCCATCTTTGCTATTGGATACTGACTCATCCTTCT	A	G	A	G	ENST00000463255 // intron // 0 // --- // --- // --- // --- /// NM_002563 // upstream // 365305 // Hs.654526 // P2RY1 // 5028 // purinergic receptor P2Y, G-protein coupled, 1 /// NM_207297 // downstream // 3862 // Hs.201858 // MBNL1 // 4154 // muscleblind-like splicing regulator 1	161.1289 // D3S3689 // D3S1978 // --- // --- // deCODE /// 169.7557 // D3S3689 // D3S3710 // AFMC018WE1 // AFMA057YG5 // Marshfield /// 158.2286 // --- // D3S3710 // 67589 // --- // SLM1	D20094 // downstream // 4246 /// D3S3072 // upstream // 46772	0.8353 // 0.1647 // CEU /// 0.9897 // 0.0103 // CHB /// 0.9944 // 0.0056 // JPT /// 0.9432 // 0.0568 // YRI	0.2824 // CEU /// 0.0206 // CHB /// 0.0112 // JPT /// 0.0909 // YRI	170 // CEU /// 194 // CHB /// 178 // JPT /// 176 // YRI	YES	same	1	0	G // CEU /// G // CHB /// G // JPT /// G // YRI	0.1647 // CEU /// 0.0103 // CHB /// 0.0056 // JPT /// 0.0568 // YRI	---	---	---	+	AD
AX-11239656	Affx-24785537	Affx-24785537	4	32	42	168	76	235	-1.95752	0.0289894	0.0251432	Affx-24785537	rs13103808	2	4	64535832	64535832	0	q13.1	CTGTGTGGAGAACAGTTTGGCCACATTTCCATTAG[A/G]TGAATGCTTTGTGCTAGGGGTCTCGACCAGCCCCT	A	G	G	A	ENST00000507440 // downstream // 605143 // Hs.227752 // TECRL // 253017 // trans-2,3-enoyl-CoA reductase-like /// ENST00000508825 // upstream // 175836 // Hs.642324 // --- // --- // Transcribed locus /// NM_001010874 // downstream // 608345 // Hs.227752 // TECRL // 253017 // trans-2,3-enoyl-CoA reductase-like /// NM_015236 // downstream // 1597664 // Hs.570770 // LPHN3 // 23284 // latrophilin 3	77.1623 // D4S2308 // D4S3004 // --- // --- // deCODE /// 73.6876 // D4S2308 // D4S2432 // UT7665 // GGAA20C03 // Marshfield /// 72.3773 // --- // --- // 324261 // 45785 // SLM1	D4S2863 // downstream // 442759 /// D4S2727 // upstream // 27784	0.1941 // 0.8059 // CEU /// 0.5773 // 0.4227 // CHB /// 0.6348 // 0.3652 // JPT /// 0.0511 // 0.9489 // YRI	0.3412 // CEU /// 0.4948 // CHB /// 0.4607 // JPT /// 0.0795 // YRI	170 // CEU /// 194 // CHB /// 178 // JPT /// 176 // YRI	YES	same	1	0	A // CEU /// G // CHB /// G // JPT /// A // YRI	0.1941 // CEU /// 0.4227 // CHB /// 0.3652 // JPT /// 0.0511 // YRI	---	---	---	+	AD
AX-11240139	Affx-24624831	Affx-24624831	1	6	11	106	111	325	-3.56276	0.000108662	0.000183487	Affx-24624831	rs13114026	2	4	520853	520853	0	p16.3	CTCATTTCAGCTCTGACCACAAAGCCGAGCTCTCT[A/G]TCCTGGCTGCCCTCTCCCTCCTCGTAGTTTTTGTG	A	G	G	A	ENST00000296306 // UTR-3 // 0 // Hs.7099 // PIGG // 54872 // phosphatidylinositol glycan anchor biosynthesis, class G /// ENST00000310340 // missense // 0 // Hs.7099 // PIGG // 54872 // phosphatidylinositol glycan anchor biosynthesis, class G /// ENST00000383028 // missense // 0 // Hs.7099 // PIGG // 54872 // phosphatidylinositol glycan anchor biosynthesis, class G /// ENST00000453061 // missense…	0.6665 // --- // D4S2936 // --- // --- // deCODE /// 0.6937 // --- // D4S3038 // --- // AFMA060ZE5 // Marshfield /// 0.9374 // --- // D4S3038 // --- // --- // SLM1	D4S134 // downstream // 132783 /// D4S2526E // upstream // 12218	0.1176 // 0.8824 // CEU /// 0.2062 // 0.7938 // CHB /// 0.3202 // 0.6798 // JPT /// 0.2841 // 0.7159 // YRI	0.2118 // CEU /// 0.3093 // CHB /// 0.3933 // JPT /// 0.3636 // YRI	170 // CEU /// 194 // CHB /// 178 // JPT /// 176 // YRI	YES	same	1	0	A // CEU /// A // CHB /// A // JPT /// A // YRI	0.1176 // CEU /// 0.2062 // CHB /// 0.3202 // JPT /// 0.2841 // YRI	---	---	---	+	AD
AX-11240406	Affx-25192470	Affx-25192470	70	268	47	148	5	21	-0.543447	0.321987	0.293411	Affx-25192470	rs13119662	2	4	96374272	96374272	0	q22.3	TTTTCCATAGGCCGTCATCTAACTAGTTATCTCAC[C/T]CTAACACTGGGTGAGTGTTCATTGACTGAACCTAC	T	C	T	C	ENST00000453304 // intron // 0 // Hs.388565 // UNC5C // 8633 // unc-5 homolog C (C. elegans) /// ENST00000504962 // intron // 0 // Hs.388565 // UNC5C // 8633 // unc-5 homolog C (C. elegans) /// ENST00000506749 // intron // 0 // Hs.388565 // UNC5C // 8633 // unc-5 homolog C (C. elegans) /// ENST00000513796 // intron // 0 // Hs.388565 // UNC5C // 8633 // unc-5 homolog C (C. elegans) /// NM_003728 /…	102.4580 // D4S2909 // D4S1578 // --- // --- // deCODE /// 102.0050 // D4S2909 // D4S1647 // AFMA110XC1 // GATA2F11 // Marshfield /// 100.6433 // --- // --- // 272497 // 526929 // SLM1	D4S2593E // downstream // 289020 /// D4S470 // upstream // 92626	0.7588 // 0.2412 // CEU /// 0.9485 // 0.0515 // CHB /// 0.9157 // 0.0843 // JPT /// 0.9318 // 0.0682 // YRI	0.3882 // CEU /// 0.1031 // CHB /// 0.1685 // JPT /// 0.1364 // YRI	170 // CEU /// 194 // CHB /// 178 // JPT /// 176 // YRI	YES	same	1	0	C // CEU /// C // CHB /// C // JPT /// C // YRI	0.2412 // CEU /// 0.0515 // CHB /// 0.0843 // JPT /// 0.0682 // YRI	---	---	---	+	AD
AX-11241531	Affx-23949286	Affx-23949286	76	330	32	61	2	2	-3.57332	0.000485088	0.000176245	Affx-23949286	rs13144767	2	4	17974219	17974219	0	p15.31	ATCAATAAAACAACAAAAATTAAATTACACCATTG[A/G]CCTCCAAACAAGCTTTATTTTCTATTTTGATTTAG	A	G	A	G	ENST00000326877 // intron // 0 // Hs.446201 // LCORL // 254251 // ligand dependent nuclear receptor corepressor-like /// ENST00000382224 // intron // 0 // Hs.446201 // LCORL // 254251 // ligand dependent nuclear receptor corepressor-like /// ENST00000382226 // intron // 0 // Hs.446201 // LCORL // 254251 // ligand dependent nuclear receptor corepressor-like /// ENST00000510451 // intron // 0 // Hs…	34.4574 // D4S2946 // D4S2633 // --- // --- // deCODE /// 31.3540 // D4S1525 // D4S2289 // UT1508 // UT878 // Marshfield /// 30.4837 // --- // --- // 104952 // 55366 // SLM1	D4S1085 // downstream // 188590 /// D4S327 // upstream // 21522	0.9059 // 0.0941 // CEU /// 0.8660 // 0.1340 // CHB /// 0.9326 // 0.0674 // JPT /// 1.0000 // 0.0000 // YRI	0.1647 // CEU /// 0.2062 // CHB /// 0.1124 // JPT /// 0.0000 // YRI	170 // CEU /// 194 // CHB /// 178 // JPT /// 176 // YRI	YES	same	1	0	G // CEU /// G // CHB /// G // JPT /// G // YRI	0.0941 // CEU /// 0.1340 // CHB /// 0.0674 // JPT /// 0.0000 // YRI	---	---	---	+	AD
AX-11241804	Affx-23969088	Affx-23969088	22	159	72	209	29	68	-3.77602	0.000110025	7.96761e-05	Affx-23969088	rs13150443	2	4	177119176	177119176	0	q34.2	CAATTGCATAGAAATATGAGGGGTTTTTTAAATGA[A/G]TTTTAGGAAAGAACAGAACCCATTAGGGTTAGAGA	A	G	G	A	ENST00000280191 // upstream // 2354 // Hs.481235 // SPATA4 // 132851 // spermatogenesis associated 4 /// ENST00000296525 // downstream // 15648 // Hs.591712 // ASB5 // 140458 // ankyrin repeat and SOCS box containing 5 /// NM_080874 // downstream // 15650 // Hs.591712 // ASB5 // 140458 // ankyrin repeat and SOCS box containing 5 /// NM_144644 // upstream // 2354 // Hs.481235 // SPATA4 // 132851 /…	171.4581 // D4S3030 // D4S3338 // --- // --- // deCODE /// 177.8115 // D4S3030 // UNKNOWN // AFMA051WA9 // GATA67A08 // Marshfield /// 170.4438 // --- // --- // 63006 // 53861 // SLM1	D4S2617 // downstream // 165133 /// D4S3217 // upstream // 121138	0.6176 // 0.3824 // CEU /// 0.4897 // 0.5103 // CHB /// 0.5169 // 0.4831 // JPT /// 0.5057 // 0.4943 // YRI	0.4353 // CEU /// 0.4639 // CHB /// 0.4494 // JPT /// 0.5341 // YRI	170 // CEU /// 194 // CHB /// 178 // JPT /// 176 // YRI	YES	same	1	0	G // CEU /// A // CHB /// G // JPT /// G // YRI	0.3824 // CEU /// 0.4897 // CHB /// 0.4831 // JPT /// 0.4943 // YRI	---	---	---	+	AD
AX-11242180	Affx-26319543	Affx-26319543	5	26	30	154	87	256	-2.36098	0.0100928	0.0091134	Affx-26319543	rs13159483	2	5	23475692	23475692	0	p14.2	ATATGTGCTGTAGTAGATGGGTAAATGCTCTAGTC[C/T]TCTGTTCTTTGTATGAACAAATATGAAGGACATAA	T	C	T	C	ENST00000502755 // upstream // 31572 // Hs.283096 // PRDM9 // 56979 // PR domain containing 9 /// ENST00000512356 // downstream // 18733 // --- // --- // --- // --- /// NM_004061 // upstream // 621961 // Hs.113684 // CDH12 // 1010 // cadherin 12, type 2 (N-cadherin 2) /// NM_020227 // upstream // 32032 // Hs.283096 // PRDM9 // 56979 // PR domain containing 9	42.8602 // D5S411 // D5S813 // --- // --- // deCODE /// 36.6128 // D5S590 // D5S2113 // UT890 // AFMA084ZC1 // Marshfield /// 40.6654 // --- // --- // 584462 // 586033 // SLM1	D5S1868 // downstream // 245025 /// D5S813 // upstream // 115417	0.1706 // 0.8294 // CEU /// 0.7680 // 0.2320 // CHB /// 0.7865 // 0.2135 // JPT /// 0.6705 // 0.3295 // YRI	0.2471 // CEU /// 0.3814 // CHB /// 0.3146 // JPT /// 0.3636 // YRI	170 // CEU /// 194 // CHB /// 178 // JPT /// 176 // YRI	YES	same	1	0	T // CEU /// C // CHB /// C // JPT /// C // YRI	0.1706 // CEU /// 0.2320 // CHB /// 0.2135 // JPT /// 0.3295 // YRI	---	---	---	+	AD
AX-11243289	Affx-26855032	Affx-26855032	84	317	33	106	3	7	-0.904568	0.210778	0.182847	Affx-26855032	rs13183154	2	5	66357368	66357368	0	q12.3	AACAGTGAGGGTTTTTTTTTTACTAATAGAAGTTA[C/T]TATTTTTCATTTTGTGCATGTATGTGTGGTCCAAA	T	C	T	C	ENST00000261569 // intron // 0 // Hs.595458 // MAST4 // 375449 // microtubule associated serine/threonine kinase family member 4 /// ENST00000403625 // intron // 0 // Hs.595458 // MAST4 // 375449 // microtubule associated serine/threonine kinase family member 4 /// ENST00000403666 // intron // 0 // Hs.595458 // MAST4 // 375449 // microtubule associated serine/threonine kinase family member 4 /// …	79.0062 // D5S2072 // D5S2121 // --- // --- // deCODE /// 73.8778 // D5S1990 // D5S2121 // AFMA247YH9 // AFMA103ZB9 // Marshfield /// 73.0562 // --- // D5S2046 // 573297 // --- // SLM1	D5S647 // downstream // 110219 /// D5S2121 // upstream // 256198	0.8824 // 0.1176 // CEU /// 0.9845 // 0.0155 // CHB /// 0.9775 // 0.0225 // JPT /// 0.7045 // 0.2955 // YRI	0.2118 // CEU /// 0.0309 // CHB /// 0.0449 // JPT /// 0.3409 // YRI	170 // CEU /// 194 // CHB /// 178 // JPT /// 176 // YRI	YES	same	1	0	C // CEU /// C // CHB /// C // JPT /// C // YRI	0.1176 // CEU /// 0.0155 // CHB /// 0.0225 // JPT /// 0.2955 // YRI	---	---	---	+	AD
AX-11243709	Affx-27422078	Affx-27422078	95	341	26	88	1	8	0.179579	0.608206	0.571258	Affx-27422078	rs13191674	2	6	108217713	108217713	0	q21	AAAAGATGAAGGAAATATATGCAAAATGATTGGAC[G/T]GGATTTAACAAAAAAGCATGAGACAAGTACCAATC	T	G	T	G	ENST00000369002 // intron // 0 // Hs.26904 // SEC63 // 11231 // SEC63 homolog (S. cerevisiae) /// ENST00000466419 // intron // 0 // Hs.26904 // SEC63 // 11231 // SEC63 homolog (S. cerevisiae) /// NM_007214 // intron // 0 // Hs.26904 // SEC63 // 11231 // SEC63 homolog (S. cerevisiae)	112.0509 // D6S1635 // D6S278 // --- // --- // deCODE /// 116.1112 // D6S1592 // D6S278 // AFMA304ZB5 // AFM162XC3 // Marshfield /// 114.4789 // --- // --- // 261166 // 41579 // SLM1	D29591 // downstream // 25071 /// D6S1396E // upstream // 17593	0.8529 // 0.1471 // CEU /// 0.9485 // 0.0515 // CHB /// 0.9157 // 0.0843 // JPT /// 0.9375 // 0.0625 // YRI	0.2471 // CEU /// 0.1031 // CHB /// 0.1461 // JPT /// 0.1250 // YRI	170 // CEU /// 194 // CHB /// 178 // JPT /// 176 // YRI	YES	same	1	0	G // CEU /// G // CHB /// G // JPT /// G // YRI	0.1471 // CEU /// 0.0515 // CHB /// 0.0843 // JPT /// 0.0625 // YRI	608648 // Polycystic liver disease // 174050 // intron	---	---	+	AD
AX-11244653	Affx-28169939	Affx-28169939	82	311	34	101	3	16	-0.458294	0.354542	0.323371	Affx-28169939	rs13213697	2	6	167344583	167344583	0	q27	CACTGGATTTTGGGTATCACTCCATATACTCTGGC[A/G]AGGGCATCTTTAAAATCTGCAACCTGATTTTAAAT	A	G	A	G	ENST00000028008 // UTR-3 // 0 // Hs.529989 // RNASET2 // 8635 // ribonuclease T2 /// ENST00000366855 // synon // 0 // Hs.529989 // RNASET2 // 8635 // ribonuclease T2 /// ENST00000421787 // UTR-3 // 0 // Hs.529989 // RNASET2 // 8635 // ribonuclease T2 /// ENST00000467705 // exon // 0 // Hs.529989 // RNASET2 // 8635 // ribonuclease T2 /// ENST00000476238 // synon // 0 // Hs.529989 // RNASET2 // 863…	182.9898 // D6S297 // D6S1697 // --- // --- // deCODE /// 181.1439 // D6S264 // D6S1027 // AFM079ZB7 // ATA22G07 // Marshfield /// 173.4395 // D6S297 // --- // --- // 605414 // SLM1	D6S1885 // downstream // 2639 /// D6S1987 // upstream // 48863	0.8118 // 0.1882 // CEU /// 0.9948 // 0.0052 // CHB /// 1.0000 // 0.0000 // JPT /// 0.6648 // 0.3352 // YRI	0.3059 // CEU /// 0.0103 // CHB /// 0.0000 // JPT /// 0.3750 // YRI	170 // CEU /// 194 // CHB /// 178 // JPT /// 176 // YRI	YES	same	1	0	G // CEU /// G // CHB /// G // JPT /// G // YRI	0.1882 // CEU /// 0.0052 // CHB /// 0.0000 // JPT /// 0.3352 // YRI	612944 // Leukoencephalopathy, cystic, without megalencephaly // 612951 // exon /// 612944 // Leukoencephalopathy, cystic, without megalencephaly // 612951 // synon /// 612944 // Leukoencephalopathy, cystic, without megalencephaly // 612951 // UTR-3	---	---	+	AD
AX-11244785	Affx-15312412	Affx-15312412	40	298	34	121	33	15	-8.32604	2.05651e-15	4.1797e-17	Affx-15312412	rs1321681	2	1	87005402	87005402	0	p22.3	CTTGTGGCTTTTTCAATTCTTCTGATTATACAAAG[A/C]GAAATATTTAAATGTAAGAGCCATATGTTAGAATA	A	C	A	C	ENST00000370563 // upstream // 7359 // Hs.567422 // CLCA4 // 22802 // chloride channel accessory 4 /// ENST00000394711 // downstream // 39430 // Hs.194659 // CLCA1 // 1179 // chloride channel accessory 1 /// NM_001285 // downstream // 39428 // Hs.194659 // CLCA1 // 1179 // chloride channel accessory 1 /// NR_024602 // upstream // 7357 // Hs.567422 // CLCA4 // 22802 // chloride channel accessory 4	110.8272 // D1S2766 // D1S2865 // --- // --- // deCODE /// 118.8436 // D1S2766 // D1S2627 // AFMB320YF1 // AFMA125YC1 // Marshfield /// 104.9893 // --- // --- // 57826 // 43379 // SLM1	D29506 // downstream // 83526 /// D1S3283 // upstream // 202511	0.8118 // 0.1882 // CEU /// 0.8969 // 0.1031 // CHB /// 0.9551 // 0.0449 // JPT /// 0.4318 // 0.5682 // YRI	0.2824 // CEU /// 0.1856 // CHB /// 0.0674 // JPT /// 0.5227 // YRI	170 // CEU /// 194 // CHB /// 178 // JPT /// 176 // YRI	YES	reverse	1	0	C // CEU /// C // CHB /// C // JPT /// A // YRI	0.1882 // CEU /// 0.1031 // CHB /// 0.0449 // JPT /// 0.4318 // YRI	---	---	---	+	AD
AX-11245495	Affx-16416376	Affx-16416376	64	372	10	41	18	2	-7.14504	2.26536e-10	4.4985e-13	Affx-16416376	rs1323312	2	20	16104247	16104247	0	p12.1	CTTGCATTGAGAAGGCTAAACGGTCTCCCCAACTG[A/G]GGTTTGACAAATACTTGAGCAAAACCTCTATTTCT	A	G	A	G	ENST00000402914 // downstream // 70405 // Hs.661576 // MACROD2 // 140733 // MACRO domain containing 2 /// ENST00000438507 // downstream // 100148 // --- // --- // --- // --- /// NM_001033087 // downstream // 70406 // Hs.661576 // MACROD2 // 140733 // MACRO domain containing 2 /// NM_024704 // downstream // 148502 // Hs.101774 // KIF16B // 55614 // kinesin family member 16B	42.0814 // D20S904 // D20S161 // --- // --- // deCODE /// 37.5333 // D20S852 // D20S104 // AFMA224XF1 // AFM102XA7 // Marshfield /// 40.5436 // --- // --- // 65630 // 46869 // SLM1	D20S753 // downstream // 328737 /// D20S104 // upstream // 82805	0.9235 // 0.0765 // CEU /// 0.9691 // 0.0309 // CHB /// 1.0000 // 0.0000 // JPT /// 1.0000 // 0.0000 // YRI	0.1529 // CEU /// 0.0619 // CHB /// 0.0000 // JPT /// 0.0000 // YRI	170 // CEU /// 194 // CHB /// 178 // JPT /// 176 // YRI	YES	same	1	0	G // CEU /// G // CHB /// G // JPT /// G // YRI	0.0765 // CEU /// 0.0309 // CHB /// 0.0000 // JPT /// 0.0000 // YRI	---	---	---	+	AD
AX-11245642	Affx-30666358	Affx-30666358	97	366	21	64	3	2	-1.5959	0.0740958	0.0552555	Affx-30666358	rs13235943	2	7	5799125	5799125	0	p22.1	TCTTCCTTATGATTTTCTTAATCACACTTCTTTTC[C/T]GTAGCTCACTTTATTGTAAGAATACAGTATACAAA	T	C	T	C	ENST00000389900 // intron // 0 // Hs.487458 // RNF216 // 54476 // ring finger protein 216 /// ENST00000389902 // intron // 0 // Hs.487458 // RNF216 // 54476 // ring finger protein 216 /// ENST00000411812 // intron // 0 // Hs.487458 // RNF216 // 54476 // ring finger protein 216 /// ENST00000425013 // intron // 0 // Hs.487458 // RNF216 // 54476 // ring finger protein 216 /// NM_207111 // intron // …	12.0587 // D7S2201 // D7S1527 // --- // --- // deCODE /// 9.8984 // D7S2424 // D7S481 // AFMA136ZH1 // AFM049XE3 // Marshfield /// 6.8731 // D7S517 // D7S481 // --- // --- // SLM1	D17S1650E // downstream // 152971 /// D4S3184 // upstream // 64389	0.9176 // 0.0824 // CEU /// 0.9948 // 0.0052 // CHB /// 1.0000 // 0.0000 // JPT /// 1.0000 // 0.0000 // YRI	0.1647 // CEU /// 0.0103 // CHB /// 0.0000 // JPT /// 0.0000 // YRI	170 // CEU /// 194 // CHB /// 178 // JPT /// 176 // YRI	YES	same	1	0	C // CEU /// C // CHB /// C // JPT /// C // YRI	0.0824 // CEU /// 0.0052 // CHB /// 0.0000 // JPT /// 0.0000 // YRI	---	---	---	+	AD
AX-11246996	Affx-32893663	Affx-32893663	31	186	66	201	21	48	-3.35574	0.00056671	0.000395764	Affx-32893663	rs13261836	2	8	9941175	9941175	0	p23.1	TTTTTAAGTTTTTTAGTCTTTTAAACTATGCAGAG[A/G]AAATTTTATTCAAAGAGGTTTTTTTTTCCTTATTC	A	G	G	A	ENST00000317173 // intron // 0 // Hs.490981 // MSRA // 4482 // methionine sulfoxide reductase A /// ENST00000441698 // intron // 0 // Hs.490981 // MSRA // 4482 // methionine sulfoxide reductase A /// ENST00000518255 // intron // 0 // Hs.490981 // MSRA // 4482 // methionine sulfoxide reductase A /// ENST00000521209 // intron // 0 // Hs.490981 // MSRA // 4482 // methionine sulfoxide reductase A ///…	20.0304 // D8S561 // D8S1106 // --- // --- // deCODE /// 17.8362 // D8S1825 // D8S1130 // AFMA055ZG1 // GATA25C10 // Marshfield /// 23.8526 // D8S503 // --- // --- // 781126 // SLM1	D8S252 // downstream // 196779 /// D8S2099 // upstream // 10162	0.7118 // 0.2882 // CEU /// 0.5103 // 0.4897 // CHB /// 0.5281 // 0.4719 // JPT /// 0.2045 // 0.7955 // YRI	0.4588 // CEU /// 0.5052 // CHB /// 0.4719 // JPT /// 0.3182 // YRI	170 // CEU /// 194 // CHB /// 178 // JPT /// 176 // YRI	YES	same	1	0	G // CEU /// G // CHB /// G // JPT /// A // YRI	0.2882 // CEU /// 0.4897 // CHB /// 0.4719 // JPT /// 0.2045 // YRI	---	---	---	+	AD
AX-11248829	Affx-34304308	Affx-34304308	83	309	39	110	1	16	-0.127321	0.482539	0.449343	Affx-34304308	rs13296057	2	9	88567760	88567760	0	q21.33	TCACTTACTGCACCTTGGCCCTGAGAGTAATAATT[C/T]TTACTGCTTTATCAAGGTTGTTTTTTTATTTTGCC	T	C	T	C	ENST00000361671 // intron // 0 // Hs.436098 // NAA35 // 60560 // N(alpha)-acetyltransferase 35, NatC auxiliary subunit /// ENST00000376040 // intron // 0 // Hs.436098 // NAA35 // 60560 // N(alpha)-acetyltransferase 35, NatC auxiliary subunit /// ENST00000416045 // intron // 0 // Hs.436098 // NAA35 // 60560 // N(alpha)-acetyltransferase 35, NatC auxiliary subunit /// NM_024635 // intron // 0 // Hs…	84.8846 // D9S249 // D9S252 // --- // --- // deCODE /// 88.2067 // D9S249 // D9S252 // UT1228 // UT2103 // Marshfield /// 90.8328 // --- // --- // 555530 // 160226 // SLM1	D9S249 // downstream // 30399 /// D9S1649E // upstream // 29061	0.8000 // 0.2000 // CEU /// 1.0000 // 0.0000 // CHB /// 1.0000 // 0.0000 // JPT /// 1.0000 // 0.0000 // YRI	0.3529 // CEU /// 0.0000 // CHB /// 0.0000 // JPT /// 0.0000 // YRI	170 // CEU /// 194 // CHB /// 178 // JPT /// 176 // YRI	YES	same	1	0	C // CEU /// C // CHB /// C // JPT /// C // YRI	0.2000 // CEU /// 0.0000 // CHB /// 0.0000 // JPT /// 0.0000 // YRI	---	---	---	+	AD
AX-11250361	Affx-33531383	Affx-33531383	50	149	57	217	16	71	1.39846	0.929965	0.919012	Affx-33531383	rs1333040	2	9	22083404	22083404	0	p21.3	ATTCAAGAGAGACAGGAGGGTCAGAGGTAAGAATG[C/T]TACCGCTGGGACAGAGAGGAAGGTACAGATATGAG	T	C	C	T	ENST00000421632 // intron // 0 // Hs.493614 // CDKN2B-AS1 // 100048912 // CDKN2B antisense RNA 1 /// ENST00000428597 // intron // 0 // Hs.493614 // CDKN2B-AS1 // 100048912 // CDKN2B antisense RNA 1 /// ENST00000577551 // intron // 0 // Hs.493614 // CDKN2B-AS1 // 100048912 // CDKN2B antisense RNA 1 /// ENST00000580576 // intron // 0 // Hs.493614 // CDKN2B-AS1 // 100048912 // CDKN2B antisense RNA 1…	43.3935 // D9S1846 // D9S1870 // --- // --- // deCODE /// 37.5447 // D9S1778 // D9S1870 // AFMA119ZG9 // AFM336YA9 // Marshfield /// 49.2912 // --- // D9S1870 // 366933 // --- // SLM1	D9S958 // downstream // 78440 /// D9S1814 // upstream // 4771	0.5529 // 0.4471 // CEU /// 0.6546 // 0.3454 // CHB /// 0.7360 // 0.2640 // JPT /// 0.6534 // 0.3466 // YRI	0.4471 // CEU /// 0.5052 // CHB /// 0.3483 // JPT /// 0.5114 // YRI	170 // CEU /// 194 // CHB /// 178 // JPT /// 176 // YRI	YES	same	1	0	C // CEU /// C // CHB /// C // JPT /// C // YRI	0.4471 // CEU /// 0.3454 // CHB /// 0.2640 // JPT /// 0.3466 // YRI	---	---	---	+	AD
AX-11250611	Affx-12383244	Affx-12383244	11	46	53	207	59	183	-1.14173	0.143836	0.126784	Affx-12383244	rs13336229	2	16	12608920	12608920	0	p13.12	CCTGGCAGAGAAAGCACTCCAAAAATGTTGCTAGT[A/G]ACGGCTCCTCCTGCTGCTGCTACTAATAATGATGA	A	G	G	A	ENST00000306030 // intron // 0 // Hs.458401 // SNX29 // 92017 // sorting nexin 29 /// ENST00000323433 // intron // 0 // Hs.458401 // SNX29 // 92017 // sorting nexin 29 /// ENST00000564791 // intron // 0 // Hs.458401 // SNX29 // 92017 // sorting nexin 29 /// ENST00000566228 // intron // 0 // Hs.458401 // SNX29 // 92017 // sorting nexin 29 /// NM_032167 // intron // 0 // Hs.458401 // SNX29 // 92017…	29.7166 // D16S3069 // D16S3079 // --- // --- // deCODE /// 24.7213 // D16S3069 // D16S3062 // AFMA352YC5 // AFMA305XB1 // Marshfield /// 28.8248 // D16S3102 // --- // --- // 851979 // SLM1	D16S2662 // downstream // 27283 /// D16S2956 // upstream // 57772	0.3529 // 0.6471 // CEU /// 0.5464 // 0.4536 // CHB /// 0.5730 // 0.4270 // JPT /// 0.4602 // 0.5398 // YRI	0.4235 // CEU /// 0.5155 // CHB /// 0.4719 // JPT /// 0.4205 // YRI	170 // CEU /// 194 // CHB /// 178 // JPT /// 176 // YRI	YES	same	1	0	A // CEU /// G // CHB /// G // JPT /// A // YRI	0.3529 // CEU /// 0.4536 // CHB /// 0.4270 // JPT /// 0.4602 // YRI	---	---	---	+	AD
AX-11252001	Affx-5444307	Affx-5444307	77	287	40	135	4	13	-0.475533	0.348461	0.317204	Affx-5444307	rs1338672	2	1	157187711	157187711	0	q23.1	ATATCTCCCCATAATAAACTTCAACTGAGACCCCT[C/T]TCAAGCTTCGTACATTCTGTAGAGTCTTTGCACTT	T	C	T	C	ENST00000449345 // downstream // 14310 // --- // --- // --- // --- /// ENST00000457239 // downstream // 30516 // Hs.537845 // --- // --- // Transcribed locus /// NM_001145312 // upstream // 79328 // Hs.105636 // ETV3 // 2117 // ets variant 3 /// NM_001195388 // downstream // 295456 // Hs.415950 // FCRL5 // 83416 // Fc receptor-like 5	150.9457 // D1S2624 // D1S1600 // --- // --- // deCODE /// 162.0460 // D1S1179 // D1S1653 // UT2150 // GATA43A04 // Marshfield /// 151.7677 // D1S2714 // --- // --- // 57446 // SLM1	D1S2332E // downstream // 92125 /// D1S394 // upstream // 131700	0.8059 // 0.1941 // CEU /// 0.6237 // 0.3763 // CHB /// 0.7697 // 0.2303 // JPT /// 0.5568 // 0.4432 // YRI	0.2941 // CEU /// 0.4639 // CHB /// 0.4157 // JPT /// 0.5227 // YRI	170 // CEU /// 194 // CHB /// 178 // JPT /// 176 // YRI	YES	same	1	0	C // CEU /// C // CHB /// C // JPT /// C // YRI	0.1941 // CEU /// 0.3763 // CHB /// 0.2303 // JPT /// 0.4432 // YRI	---	---	---	+	AD
AX-11253790	Affx-18083704	Affx-18083704	74	279	42	136	4	17	-0.399187	0.375917	0.344878	Affx-18083704	rs13423299	2	2	143023614	143023614	0	q22.2	TGAGGAAAGACTTTACTTGGGACATATCAGTAGAC[C/T]CTCAATATCATAAGGCAAAAGGTGAAGGGAACTAA	T	C	T	C	ENST00000436132 // upstream // 128215 // --- // --- // --- // --- /// ENST00000458963 // downstream // 46895 // --- // --- // --- // --- /// NM_001032998 // upstream // 611581 // Hs.470126 // KYNU // 8942 // kynureninase /// NM_018557 // upstream // 134344 // Hs.656461 // LRP1B // 53353 // low density lipoprotein receptor-related protein 1B	154.0749 // D2S349 // D2S132 // --- // --- // deCODE /// 148.4858 // D2S2376 // D2S222 // AFMA071TF9 // MFD301 // Marshfield /// 142.9845 // --- // D2S122 // 784841 // --- // SLM1	D2S2007 // downstream // 300214 /// D2S1836 // upstream // 36641	0.7412 // 0.2588 // CEU /// 0.9897 // 0.0103 // CHB /// 0.9382 // 0.0618 // JPT /// 0.9205 // 0.0795 // YRI	0.4000 // CEU /// 0.0206 // CHB /// 0.1011 // JPT /// 0.1136 // YRI	170 // CEU /// 194 // CHB /// 178 // JPT /// 176 // YRI	YES	same	1	0	C // CEU /// C // CHB /// C // JPT /// C // YRI	0.2588 // CEU /// 0.0103 // CHB /// 0.0618 // JPT /// 0.0795 // YRI	---	---	---	+	AD
AX-11254633	Affx-18497567	Affx-18497567	29	123	60	224	34	89	-1.6612	0.0562753	0.0483363	Affx-18497567	rs1344591	2	2	173770886	173770886	0	q31.1	GGGCAAGAAACAGAAAAAAAGGGTCTAAACATTAT[A/G]TCACTCTTCTAAGCTATTCTACTGTCTAATCATGA	A	G	G	A	ENST00000264111 // intron // 0 // Hs.470646 // RAPGEF4 // 11069 // Rap guanine nucleotide exchange factor (GEF) 4 /// ENST00000397081 // intron // 0 // Hs.470646 // RAPGEF4 // 11069 // Rap guanine nucleotide exchange factor (GEF) 4 /// ENST00000397087 // intron // 0 // Hs.470646 // RAPGEF4 // 11069 // Rap guanine nucleotide exchange factor (GEF) 4 /// ENST00000409036 // intron // 0 // Hs.470646 /…	179.6638 // D2S335 // D2S2307 // --- // --- // deCODE /// 176.6688 // D2S2381 // D2S1274 // AFMA082TF5 // UT7564 // Marshfield /// 170.4309 // D2S326 // --- // --- // 515122 // SLM1	D2S1506E // downstream // 307622 /// D2S2033 // upstream // 354370	0.4412 // 0.5588 // CEU /// 0.6753 // 0.3247 // CHB /// 0.6292 // 0.3708 // JPT /// 0.6250 // 0.3750 // YRI	0.4588 // CEU /// 0.4845 // CHB /// 0.4719 // JPT /// 0.4091 // YRI	170 // CEU /// 194 // CHB /// 178 // JPT /// 176 // YRI	YES	reverse	1	0	A // CEU /// G // CHB /// G // JPT /// G // YRI	0.4412 // CEU /// 0.3247 // CHB /// 0.3708 // JPT /// 0.3750 // YRI	---	---	---	+	AD
AX-11255065	Affx-3539856	Affx-3539856	77	281	40	132	6	24	-0.179977	0.458539	0.428585	Affx-3539856	rs1348307	2	10	6788713	6788713	0	p14	CCCTGGACTATGCCCTGAAGCACTAACCCTAATCC[A/G]CTTCATGGAAAGGTGTTAAGATGTTAATATTTCCA	A	G	A	G	ENST00000417112 // downstream // 7725 // --- // --- // --- // --- /// ENST00000436383 // upstream // 32847 // Hs.498571 // LINC00707 // 100507127 // long intergenic non-protein coding RNA 707 /// NR_036502 // downstream // 161390 // Hs.13262 // PRKCQ-AS1 // 439949 // PRKCQ antisense RNA 1 /// NR_038291 // upstream // 32847 // Hs.498571 // LINC00707 // 100507127 // long intergenic non-protein codi…	19.9465 // D10S189 // D10S1751 // --- // --- // deCODE /// 18.9022 // D10S1218 // D10S1152 // ATA10G07 // UT5190 // Marshfield /// 19.3411 // D10S189 // D10S1751 // --- // --- // SLM1	D10S189 // downstream // 66840 /// D10S1152 // upstream // 26241	0.7471 // 0.2529 // CEU /// 0.7216 // 0.2784 // CHB /// 0.7416 // 0.2584 // JPT /// 0.8750 // 0.1250 // YRI	0.4353 // CEU /// 0.3711 // CHB /// 0.3596 // JPT /// 0.2500 // YRI	170 // CEU /// 194 // CHB /// 178 // JPT /// 176 // YRI	YES	reverse	1	0	G // CEU /// G // CHB /// G // JPT /// G // YRI	0.2529 // CEU /// 0.2784 // CHB /// 0.2584 // JPT /// 0.1250 // YRI	---	---	---	+	AD
AX-11256093	Affx-28764274	Affx-28764274	78	266	39	150	4	20	0.801422	0.812726	0.788556	Affx-28764274	rs1359227	2	6	52208065	52208065	0	p12.2	TTACTTGGCCTTAGTAACCTTGTTCTCAAGCCACA[C/T]TAGAGGTCTTGCTTTCCTCATACATGGCCCTTAGG	T	C	C	T	ENST00000512121 // upstream // 18154 // Hs.239388 // PAQR8 // 85315 // progestin and adipoQ receptor family member VIII /// ENST00000596983 // upstream // 58386 // Hs.179565 // MCM3 // 4172 // minichromosome maintenance complex component 3 /// NM_002388 // upstream // 58386 // Hs.179565 // MCM3 // 4172 // minichromosome maintenance complex component 3 /// NM_133367 // upstream // 18861 // Hs.2393…	75.7534 // D6S465 // D6S1960 // --- // --- // deCODE /// 75.6607 // UNKNOWN // D6S1960 // GATA21H07 // GATA29C09 // Marshfield /// 73.0161 // --- // --- // 838566 // 33934 // SLM1	D6S2393 // downstream // 102742 /// D6S2394 // upstream // 8526	0.7529 // 0.2471 // CEU /// 0.3660 // 0.6340 // CHB /// 0.4101 // 0.5899 // JPT /// 0.6761 // 0.3239 // YRI	0.4235 // CEU /// 0.4845 // CHB /// 0.5506 // JPT /// 0.4886 // YRI	170 // CEU /// 194 // CHB /// 178 // JPT /// 176 // YRI	YES	reverse	1	0	C // CEU /// T // CHB /// T // JPT /// C // YRI	0.2471 // CEU /// 0.3660 // CHB /// 0.4101 // JPT /// 0.3239 // YRI	---	---	---	+	AD
AX-11256177	Affx-34172090	Affx-34172090	73	292	1	127	40	18	-4.74621	3.68187e-06	1.0363e-06	Affx-34172090	rs1359998	2	9	78308605	78308605	0	q21.13	ATTTTACGGGACATGTTAAATTTCAAAAAAGCATC[C/T]GGCAATGTCAGATATGTATGGGGTGAGTAGGTGAG	T	C	C	T	ENST00000408586 // downstream // 30056 // --- // --- // --- // --- /// ENST00000459310 // downstream // 16677 // --- // --- // --- // --- /// NR_031679 // intron // 0 // --- // MIR548H3 // 100302287 // microRNA 548h-3	71.1696 // D9S284 // D9S1807 // --- // --- // deCODE /// 71.4773 // D9S1124 // D9S1860 // GGAA20D07 // AFMC007XG9 // Marshfield /// 76.7160 // --- // --- // 814472 // 614028 // SLM1	D9S1727 // downstream // 28831 /// D9S276 // upstream // 197787	0.8471 // 0.1529 // CEU /// 1.0000 // 0.0000 // CHB /// 1.0000 // 0.0000 // JPT /// 0.8750 // 0.1250 // YRI	0.2588 // CEU /// 0.0000 // CHB /// 0.0000 // JPT /// 0.2500 // YRI	170 // CEU /// 194 // CHB /// 178 // JPT /// 176 // YRI	YES	same	1	0	C // CEU /// C // CHB /// C // JPT /// C // YRI	0.1529 // CEU /// 0.0000 // CHB /// 0.0000 // JPT /// 0.1250 // YRI	---	---	---	+	AD
AX-11258224	Affx-21177235	Affx-21177235	93	333	28	93	2	9	-0.101885	0.495527	0.459424	Affx-21177235	rs1381077	2	3	131664194	131664194	0	q22.1	GCATATGCTGCTCAAATCTTCCTGCAAGAGAACCT[A/G]TTGGCAAAAGTGTAGTTGGTGGACATCCTCCAGCT	A	G	A	G	ENST00000429747 // intron // 0 // Hs.199877 // CPNE4 // 131034 // copine IV /// ENST00000502818 // intron // 0 // Hs.199877 // CPNE4 // 131034 // copine IV /// ENST00000505957 // intron // 0 // Hs.199877 // CPNE4 // 131034 // copine IV /// ENST00000511604 // intron // 0 // Hs.199877 // CPNE4 // 131034 // copine IV /// ENST00000512055 // intron // 0 // Hs.199877 // CPNE4 // 131034 // copine IV ///…	138.7737 // D3S1587 // D3S1541 // --- // --- // deCODE /// 145.6568 // RHO // D3S1290 // MFD2 // AFM198YH6 // Marshfield /// 136.6794 // --- // --- // 48533 // 769771 // SLM1	D3S1292 // downstream // 33886 /// D3S1541 // upstream // 56089	0.8765 // 0.1235 // CEU /// 0.8351 // 0.1649 // CHB /// 0.8090 // 0.1910 // JPT /// 0.6818 // 0.3182 // YRI	0.2471 // CEU /// 0.2887 // CHB /// 0.3371 // JPT /// 0.4318 // YRI	170 // CEU /// 194 // CHB /// 178 // JPT /// 176 // YRI	YES	reverse	1	0	G // CEU /// G // CHB /// G // JPT /// G // YRI	0.1235 // CEU /// 0.1649 // CHB /// 0.1910 // JPT /// 0.3182 // YRI	---	---	---	+	AD
AX-11259692	Affx-13962262	Affx-13962262	26	76	55	228	41	131	0.0493126	0.549741	0.519665	Affx-13962262	rs1396866	2	17	46544468	46544468	0	q21.32	AAGTGGGAAGGGAAGCACTAAGGGTTTTTTTTTTG[A/G]CCCTGATCCCCTTAGCTAGACAAGCTCAGTGGGGC	A	G	A	G	ENST00000384078 // upstream // 11991 // --- // --- // --- // --- /// ENST00000579972 // downstream // 1066 // --- // --- // --- // --- /// NM_002144 // downstream // 62339 // Hs.99992 // HOXB1 // 3211 // homeobox B1 /// NM_003726 // upstream // 36874 // Hs.316931 // SKAP1 // 8631 // src kinase associated phosphoprotein 1	74.2685 // D17S1859 // D17S2180 // --- // --- // deCODE /// 64.0664 // D17S810 // D17S1868 // AFM248YG1 // AFM301YE5 // Marshfield /// 58.6783 // D17S1787 // D17S1827 // --- // --- // SLM1	D17S1150 // downstream // 262381 /// D17S1827 // upstream // 93958	0.4059 // 0.5941 // CEU /// 0.5567 // 0.4433 // CHB /// 0.5674 // 0.4326 // JPT /// 0.4545 // 0.5455 // YRI	0.5059 // CEU /// 0.4330 // CHB /// 0.4382 // JPT /// 0.4773 // YRI	170 // CEU /// 194 // CHB /// 178 // JPT /// 176 // YRI	YES	reverse	1	0	A // CEU /// G // CHB /// G // JPT /// A // YRI	0.4059 // CEU /// 0.4433 // CHB /// 0.4326 // JPT /// 0.4545 // YRI	142968 // Facial paresis, hereditary congenital, 3 // 614744 // downstream	---	---	+	AD
AX-11261399	Affx-32937563	Affx-32937563	77	284	33	132	4	7	-0.265371	0.43097	0.395362	Affx-32937563	rs1415645	2	9	104459296	104459296	0	q31.1	TGATGTAATATGCCTTTTATATATATTGGTTTATC[A/G]CTTCAGAATAATTTCATAATTATTAAATCAGCTTT	A	G	A	G	ENST00000361820 // intron // 0 // Hs.654783 // GRIN3A // 116443 // glutamate receptor, ionotropic, N-methyl-D-aspartate 3A /// NM_133445 // intron // 0 // Hs.654783 // GRIN3A // 116443 // glutamate receptor, ionotropic, N-methyl-D-aspartate 3A	104.4091 // D9S1690 // D9S271 // --- // --- // deCODE /// 107.0391 // D9S1690 // D9S1866 // AFM294XC9 // AFM064XE5 // Marshfield /// 106.4106 // D9S1690 // --- // --- // 52148 // SLM1	D9S1054E // downstream // 126290 /// D9S1127 // upstream // 252776	0.7882 // 0.2118 // CEU /// 0.8608 // 0.1392 // CHB /// 0.9270 // 0.0730 // JPT /// 0.9034 // 0.0966 // YRI	0.3529 // CEU /// 0.1753 // CHB /// 0.1011 // JPT /// 0.1705 // YRI	170 // CEU /// 194 // CHB /// 178 // JPT /// 176 // YRI	YES	same	1	0	G // CEU /// G // CHB /// G // JPT /// G // YRI	0.2118 // CEU /// 0.1392 // CHB /// 0.0730 // JPT /// 0.0966 // YRI	---	---	---	+	AD
AX-11263016	Affx-24864987	Affx-24864987	81	314	35	111	6	10	-1.56564	0.0730454	0.0587168	Affx-24864987	rs1432315	2	4	70463662	70463662	0	q13.2	ATTGATTGAATACATAATGGCATAATGTCTGCTAT[C/T]GTAAAACATGGCTGATTTGTCTTTGTGAAATTGTG	T	C	T	C	ENST00000286604 // intron // 0 // Hs.225950 // UGT2A1 // 10941 // UDP glucuronosyltransferase 2 family, polypeptide A1, complex locus /// ENST00000457664 // intron // 0 // Hs.225950 // UGT2A1 // 10941 // UDP glucuronosyltransferase 2 family, polypeptide A1, complex locus /// ENST00000502343 // intron // 0 // Hs.225950 // UGT2A1 // 10941 // UDP glucuronosyltransferase 2 family, polypeptide A1, com…	80.3481 // D4S3329 // D4S392 // --- // --- // deCODE /// 78.3168 // D4S1568 // D4S2931 // AFM029XB4 // AFM177XF8 // Marshfield /// 76.2748 // D4S2367 // --- // --- // 705790 // SLM1	D11S3788 // downstream // 62046 /// D4S392 // upstream // 59630	0.8588 // 0.1412 // CEU /// 0.3763 // 0.6237 // CHB /// 0.4888 // 0.5112 // JPT /// 0.8523 // 0.1477 // YRI	0.1882 // CEU /// 0.4433 // CHB /// 0.4831 // JPT /// 0.2273 // YRI	170 // CEU /// 194 // CHB /// 178 // JPT /// 176 // YRI	YES	reverse	1	0	C // CEU /// T // CHB /// T // JPT /// C // YRI	0.1412 // CEU /// 0.3763 // CHB /// 0.4888 // JPT /// 0.1477 // YRI	---	---	---	+	AD
AX-11266127	Affx-14445499	Affx-14445499	97	334	25	98	1	5	0.598708	0.759104	0.725316	Affx-14445499	rs1465650	2	17	8583818	8583818	0	p13.1	GGTGGGTTAGTTTCACTGCTTCCATCATCCACCAG[A/G]AGAATGTGAGTGGGAGAGGGAGGAACTGGAGGTTG	A	G	A	G	ENST00000269243 // upstream // 49739 // Hs.16355 // MYH10 // 4628 // myosin, heavy chain 10, non-muscle /// ENST00000293845 // downstream // 49434 // Hs.121438 // CCDC42 // 146849 // coiled-coil domain containing 42 /// NM_005964 // upstream // 49739 // Hs.16355 // MYH10 // 4628 // myosin, heavy chain 10, non-muscle /// NM_144681 // downstream // 49428 // Hs.121438 // CCDC42 // 146849 // coiled-c…	22.0612 // D17S1805 // D17S1844 // --- // --- // deCODE /// 16.7389 // D17S1812 // D17S1844 // AFMA298WA9 // AFMB304XD5 // Marshfield /// 20.1630 // D17S1353 // D17S1844 // --- // --- // SLM1	D17S1805 // downstream // 7054 /// D17S1844 // upstream // 33603	0.8824 // 0.1176 // CEU /// 0.8608 // 0.1392 // CHB /// 0.8427 // 0.1573 // JPT /// 0.9545 // 0.0455 // YRI	0.1647 // CEU /// 0.2371 // CHB /// 0.2921 // JPT /// 0.0909 // YRI	170 // CEU /// 194 // CHB /// 178 // JPT /// 176 // YRI	YES	same	1	0	G // CEU /// G // CHB /// G // JPT /// G // YRI	0.1176 // CEU /// 0.1392 // CHB /// 0.1573 // JPT /// 0.0455 // YRI	---	---	---	+	AD
AX-11267187	Affx-7080211	Affx-7080211	88	320	32	108	2	6	-0.377638	0.388682	0.35285	Affx-7080211	rs1476713	2	12	126467243	126467243	0	q24.32	GAAGCTTGCTATCATTACTGAACATGGAAAATCAC[C/T]CCGTTTCCAAATTTACAAAGTGTAGATGTGATTAA	T	C	T	C	ENST00000507313 // intron // 0 // Hs.156191 // LINC00939 // 400084 // long intergenic non-protein coding RNA 939 /// ENST00000545784 // intron // 0 // Hs.156191 // LINC00939 // 400084 // long intergenic non-protein coding RNA 939 /// NR_034132 // intron // 0 // Hs.156191 // LINC00939 // 400084 // long intergenic non-protein coding RNA 939	148.0331 // D12S342 // D12S324 // --- // --- // deCODE /// 146.9153 // D12S340 // D12S324 // AFM294XG1 // AFM234TB10 // Marshfield /// 138.2759 // D12S340 // --- // --- // 51500 // SLM1	D12S1996 // downstream // 52610 /// D12S324 // upstream // 157842	0.8235 // 0.1765 // CEU /// 0.9330 // 0.0670 // CHB /// 0.9213 // 0.0787 // JPT /// 0.9830 // 0.0170 // YRI	0.2588 // CEU /// 0.1134 // CHB /// 0.1573 // JPT /// 0.0341 // YRI	170 // CEU /// 194 // CHB /// 178 // JPT /// 176 // YRI	YES	reverse	1	0	C // CEU /// C // CHB /// C // JPT /// C // YRI	0.1765 // CEU /// 0.0670 // CHB /// 0.0787 // JPT /// 0.0170 // YRI	---	---	---	+	AD
AX-11267248	Affx-14052008	Affx-14052008	17	60	62	211	44	165	0.30919	0.650612	0.621411	Affx-14052008	rs1477142	2	17	53403755	53403755	0	q22	ATCTCTTACTTGGTGACAACCTCTAGTTAAAATTG[A/G]GTGGTTACAAGTTAGGGTTCAGCTCTATTTTCATC	A	G	A	G	ENST00000576751 // exon // 0 // Hs.552711 // --- // --- // CDNA FLJ11009 fis, clone PLACE1003108 /// NM_002126 // downstream // 1329 // Hs.196952 // HLF // 3131 // hepatic leukemia factor /// NM_012329 // downstream // 66219 // Hs.463483 // MMD // 23531 // monocyte to macrophage differentiation-associated	81.5429 // D17S790 // D17S1799 // --- // --- // deCODE /// 74.9768 // D17S790 // D17S1799 // AFM151XA11 // AFMA216XE5 // Marshfield /// 65.5951 // --- // --- // 526658 // 268398 // SLM1	D17S2188 // downstream // 87453 /// D17S1799 // upstream // 36815	0.4353 // 0.5647 // CEU /// 0.1443 // 0.8557 // CHB /// 0.1180 // 0.8820 // JPT /// 0.2500 // 0.7500 // YRI	0.5647 // CEU /// 0.2887 // CHB /// 0.1685 // JPT /// 0.3636 // YRI	170 // CEU /// 194 // CHB /// 178 // JPT /// 176 // YRI	YES	reverse	1	0	A // CEU /// A // CHB /// A // JPT /// A // YRI	0.4353 // CEU /// 0.1443 // CHB /// 0.1180 // JPT /// 0.2500 // YRI	---	---	---	+	AD
AX-11268058	Affx-7103392	Affx-7103392	7	83	53	190	62	163	-3.66937	0.000125266	0.000121576	Affx-7103392	rs1485862	2	12	127905639	127905639	0	q24.32	AGGTGAATTACAACCTTAACTTGCATATATTTCTC[A/G]GGCAGTTTCTGACCATTAGGAGGGGAGTAAGAAAT	A	G	A	G	ENST00000535247 // upstream // 177074 // --- // --- // --- // --- /// ENST00000541512 // upstream // 76692 // --- // --- // --- // --- /// NR_033970 // upstream // 546403 // Hs.127100 // LOC440117 // 440117 // uncharacterized LOC440117 /// NR_033987 // upstream // 460523 // Hs.524846 // FLJ37505 // 400087 // uncharacterized LOC400087	152.3555 // D12S1658 // GATA41E12 // --- // --- // deCODE /// 149.5460 // D12S1658 // UNKNOWN // AFMB294WG9 // GATA41E12 // Marshfield /// 140.5421 // D12S1658 // GATA32F05 // --- // --- // SLM1	D12S1658 // downstream // 331217 /// D12S2075 // upstream // 55402	0.3588 // 0.6412 // CEU /// 0.3351 // 0.6649 // CHB /// 0.3427 // 0.6573 // JPT /// 0.4318 // 0.5682 // YRI	0.4588 // CEU /// 0.4433 // CHB /// 0.5730 // JPT /// 0.4773 // YRI	170 // CEU /// 194 // CHB /// 178 // JPT /// 176 // YRI	YES	same	1	0	A // CEU /// A // CHB /// A // JPT /// A // YRI	0.3588 // CEU /// 0.3351 // CHB /// 0.3427 // JPT /// 0.4318 // YRI	---	---	---	+	AD
AX-11268666	Affx-23575000	Affx-23575000	38	147	60	202	25	88	-0.400044	0.370622	0.344562	Affx-23575000	rs1492820	2	4	145650021	145650021	0	q31.21	TTATAAATATATGATTCCTCGGCGAAATTTAGTTT[A/G]TATAATGCATTGTTGTTTTTAAAGCTGCCTACAAA	A	G	G	A	ENST00000296575 // intron // 0 // Hs.507991 // HHIP // 64399 // hedgehog interacting protein /// NM_022475 // intron // 0 // Hs.507991 // HHIP // 64399 // hedgehog interacting protein	140.3346 // D4S1604 // D4S1586 // --- // --- // deCODE /// 146.0081 // D4S2998 // D4S3014 // AFMB361ZG5 // AFM337XE9 // Marshfield /// 137.8712 // --- // --- // 66049 // 47495 // SLM1	D4S1278 // downstream // 38359 /// D4S2618 // upstream // 72331	0.5353 // 0.4647 // CEU /// 0.5670 // 0.4330 // CHB /// 0.5337 // 0.4663 // JPT /// 0.3295 // 0.6705 // YRI	0.5529 // CEU /// 0.4948 // CHB /// 0.5730 // JPT /// 0.4091 // YRI	170 // CEU /// 194 // CHB /// 178 // JPT /// 176 // YRI	YES	reverse	1	0	G // CEU /// G // CHB /// G // JPT /// A // YRI	0.4647 // CEU /// 0.4330 // CHB /// 0.4663 // JPT /// 0.3295 // YRI	---	---	---	+	AD
AX-11268775	Affx-28509173	Affx-28509173	108	378	14	57	1	2	0.259013	0.64802	0.602187	Affx-28509173	rs149392	2	6	32889971	32889971	0	p21.32	CGTATTTTCAGTGAGGAGGATAAAGGGATGGGACA[C/T]AAATTAGGAAGGTAAGATTTTTATTATTTACTCAA	T	C	T	C	ENST00000434920 // downstream // 25704 // --- // --- // --- // --- /// ENST00000487996 // downstream // 12435 // Hs.351279 // HLA-DMB // 3109 // major histocompatibility complex, class II, DM beta /// NM_002118 // downstream // 12435 // Hs.351279 // HLA-DMB // 3109 // major histocompatibility complex, class II, DM beta /// NR_037177 // downstream // 18436 // Hs.559456 // LOC100294145 // 100294145…	52.2886 // D6S2414 // D6S1629 // --- // --- // deCODE /// 45.8464 // D6S1615 // D6S1611 // AFMB044XE9 // AFMB027XB9 // Marshfield /// 50.6195 // --- // D6S1568 // 62715 // --- // SLM1	D6S2432 // downstream // 36073 /// D6S2657 // upstream // 42601	0.9353 // 0.0647 // CEU /// 0.9381 // 0.0619 // CHB /// 0.9663 // 0.0337 // JPT /// 0.9602 // 0.0398 // YRI	0.1294 // CEU /// 0.1237 // CHB /// 0.0449 // JPT /// 0.0795 // YRI	170 // CEU /// 194 // CHB /// 178 // JPT /// 176 // YRI	YES	reverse	1	0	C // CEU /// C // CHB /// C // JPT /// C // YRI	0.0647 // CEU /// 0.0619 // CHB /// 0.0337 // JPT /// 0.0398 // YRI	---	---	---	+	AD
AX-11268802	Affx-18302097	Affx-18302097	82	338	32	94	9	3	-3.5335	0.000472699	0.000205045	Affx-18302097	rs1494077	2	2	157639780	157639780	0	q24.1	AAGATGGAAAATCTCTGTTCTTCACTGATTTGGCC[C/T]GGCCGCTTCATCCTTAGTTTCCCTCAAGCAAATTT	T	C	T	C	ENST00000416050 // upstream // 4896 // --- // --- // --- // --- /// ENST00000581968 // downstream // 231904 // --- // --- // --- // --- /// NM_000408 // downstream // 196865 // Hs.512382 // GPD2 // 2820 // glycerol-3-phosphate dehydrogenase 2 (mitochondrial) /// NM_014568 // upstream // 474560 // Hs.269027 // GALNT5 // 11227 // UDP-N-acetyl-alpha-D-galactosamine:polypeptide N-acetylgalactosaminyl…	166.0523 // D2S142 // D2S306 // --- // --- // deCODE /// 161.0496 // D2S321 // D2S2360 // AFM144YF8 // AFM094XB3 // Marshfield /// 155.7254 // --- // --- // 592293 // 53824 // SLM1	D2S2038 // downstream // 186551 /// D2S2360 // upstream // 158065	0.9176 // 0.0824 // CEU /// 1.0000 // 0.0000 // CHB /// 1.0000 // 0.0000 // JPT /// 1.0000 // 0.0000 // YRI	0.0941 // CEU /// 0.0000 // CHB /// 0.0000 // JPT /// 0.0000 // YRI	170 // CEU /// 194 // CHB /// 178 // JPT /// 176 // YRI	YES	same	1	0	C // CEU /// C // CHB /// C // JPT /// C // YRI	0.0824 // CEU /// 0.0000 // CHB /// 0.0000 // JPT /// 0.0000 // YRI	138430 // {Diabetes, type 2, susceptibility to} // 125853 // downstream	---	---	+	AD
AX-11270030	Affx-6398298	Affx-6398298	69	313	48	112	6	11	-3.297	0.000913764	0.000488619	Affx-6398298	rs1506657	2	11	93637839	93637839	0	q21	GTTTATGTGTGACCCCAAATAATTCACTCCTACTC[A/G]CCCTGTAGGCCTTTATTCACTTGTAAAATGGGTAT	A	G	G	A	ENST00000409977 // upstream // 54142 // Hs.512252 // VSTM5 // 387804 // V-set and transmembrane domain containing 5 /// ENST00000534879 // downstream // 86673 // --- // --- // --- // --- /// NM_001098672 // upstream // 116539 // Hs.669645 // HEPHL1 // 341208 // hephaestin-like 1 /// NM_001144871 // upstream // 54171 // Hs.512252 // VSTM5 // 387804 // V-set and transmembrane domain containing 5	95.3904 // D11S4118 // D11S4176 // --- // --- // deCODE /// 92.1919 // D11S4182 // D11S1305 // AFMC007WG9 // UT2409 // Marshfield /// 82.1388 // --- // D11S4176 // 43623 // --- // SLM1	D11S4346 // downstream // 168723 /// D11S2057 // upstream // 51316	0.8412 // 0.1588 // CEU /// 0.6134 // 0.3866 // CHB /// 0.6461 // 0.3539 // JPT /// 0.1648 // 0.8352 // YRI	0.3176 // CEU /// 0.4845 // CHB /// 0.5281 // JPT /// 0.2386 // YRI	170 // CEU /// 194 // CHB /// 178 // JPT /// 176 // YRI	YES	reverse	1	0	G // CEU /// G // CHB /// G // JPT /// A // YRI	0.1588 // CEU /// 0.3866 // CHB /// 0.3539 // JPT /// 0.1648 // YRI	---	---	---	+	AD
AX-11270654	Affx-23285399	Affx-23285399	73	283	46	121	4	31	-0.295244	0.412465	0.383904	Affx-23285399	rs1513697	2	4	122333765	122333765	0	q27	CCTTTTTGCATCTTTCATGTCTATAATTCCACTCT[A/C]CATCCATGCATACACATTATTTAGCACCCAATTAT	A	C	C	A	ENST00000512282 // upstream // 38931 // --- // --- // --- // --- /// ENST00000583825 // upstream // 9939 // --- // --- // --- // --- /// NM_001154 // downstream // 255387 // Hs.480653 // ANXA5 // 308 // annexin A5 /// NM_198179 // upstream // 31584 // Hs.368977 // QRFPR // 84109 // pyroglutamylated RFamide peptide receptor	123.4537 // D4S1612 // D4S1524 // --- // --- // deCODE /// 124.4580 // D4S1612 // D4S1524 // AFM319ZC1 // UT1467 // Marshfield /// 119.6707 // --- // --- // 532886 // 770405 // SLM1	D4S1612 // downstream // 9220 /// D4S938 // upstream // 176169 /// D6S2136 // within // 0	0.8000 // 0.2000 // CEU /// 0.3969 // 0.6031 // CHB /// 0.3034 // 0.6966 // JPT /// 0.7443 // 0.2557 // YRI	0.3529 // CEU /// 0.4845 // CHB /// 0.4494 // JPT /// 0.3750 // YRI	170 // CEU /// 194 // CHB /// 178 // JPT /// 176 // YRI	YES	reverse	1	0	C // CEU /// A // CHB /// A // JPT /// C // YRI	0.2000 // CEU /// 0.3969 // CHB /// 0.3034 // JPT /// 0.2557 // YRI	131230 // {Pregnancy loss, recurrent, susceptibility to, 3} // 614391 // downstream	---	---	+	AD
AX-11271183	Affx-32404780	Affx-32404780	10	43	3	22	108	366	-0.962782	0.191981	0.167828	Affx-32404780	rs1519067	2	8	60320429	60320429	0	q12.1	TGATCTCCACTGATCAGTACCAAACACAGCACCTG[G/T]CATAGAGAATATCTGAACACTGGTTGAATGAATAA	T	G	G	T	ENST00000364893 // upstream // 48015 // --- // --- // --- // --- /// ENST00000384126 // upstream // 270368 // --- // --- // --- // --- /// NM_004056 // downstream // 780994 // Hs.654388 // CA8 // 767 // carbonic anhydrase VIII /// NM_014729 // upstream // 288662 // Hs.491805 // TOX // 9760 // thymocyte selection-associated high mobility group box	71.9747 // D8S1763 // D8S1812 // --- // --- // deCODE /// 78.4480 // D8S1113 // D8S1812 // GGAA8G07 // AFM360TD1 // Marshfield /// 68.1950 // D8S1113 // --- // --- // 585121 // SLM1	D8S1763 // downstream // 217451 /// D8S1505 // upstream // 14713	0.0588 // 0.9412 // CEU /// 0.0052 // 0.9948 // CHB /// 0.0000 // 1.0000 // JPT /// 0.0000 // 1.0000 // YRI	0.0706 // CEU /// 0.0103 // CHB /// 0.0000 // JPT /// 0.0000 // YRI	170 // CEU /// 194 // CHB /// 178 // JPT /// 176 // YRI	YES	same	1	0	T // CEU /// T // CHB /// T // JPT /// T // YRI	0.0588 // CEU /// 0.0052 // CHB /// 0.0000 // JPT /// 0.0000 // YRI	114815 // Cerebellar ataxia and mental retardation with or without quadrupedal locomotion 3 // 613227 // downstream	---	---	+	AD
AX-11271240	Affx-17343604	Affx-17343604	62	260	53	159	7	18	-1.72826	0.0517855	0.0419706	Affx-17343604	rs1519674	2	2	115577204	115577204	0	q14.1	GCTTGTTTAAAGCCTGCGTAAAAAACCCCAGGCAA[A/C]CCTTGCAAAAGCTCAAAATATTCTTAAGCAGGGAT	A	C	A	C	ENST00000409163 // intron // 0 // Hs.580539 // DPP10 // 57628 // dipeptidyl-peptidase 10 (non-functional) /// ENST00000410059 // intron // 0 // Hs.580539 // DPP10 // 57628 // dipeptidyl-peptidase 10 (non-functional) /// ENST00000436732 // intron // 0 // Hs.580539 // DPP10 // 57628 // dipeptidyl-peptidase 10 (non-functional) /// ENST00000461250 // intron // 0 // Hs.580539 // DPP10 // 57628 // dipe…	127.0960 // D2S308 // D2S410 // --- // --- // deCODE /// 124.3688 // D2S121 // UNKNOWN // AFM087XA1 // GATA167A05 // Marshfield /// 118.4568 // D2S308 // --- // --- // 46795 // SLM1	D2S1860 // downstream // 136972 /// D2S1265 // upstream // 61500	0.7059 // 0.2941 // CEU /// 0.8247 // 0.1753 // CHB /// 0.8258 // 0.1742 // JPT /// 1.0000 // 0.0000 // YRI	0.4235 // CEU /// 0.2887 // CHB /// 0.2809 // JPT /// 0.0000 // YRI	170 // CEU /// 194 // CHB /// 178 // JPT /// 176 // YRI	YES	same	1	0	C // CEU /// C // CHB /// C // JPT /// C // YRI	0.2941 // CEU /// 0.1753 // CHB /// 0.1742 // JPT /// 0.0000 // YRI	---	---	---	+	AD
AX-11271292	Affx-21697910	Affx-21697910	103	339	17	89	2	9	1.52841	0.952869	0.936794	Affx-21697910	rs1520152	2	3	174081363	174081363	0	q26.31	TGGACATTCCTGAGCTTCAGCCAAGCAGAACAAGT[A/C]GAATATTCAGCTAGATTAGAGAAGAGATTTTGAAA	A	C	C	A	ENST00000411665 // upstream // 60286 // --- // --- // --- // --- /// ENST00000435269 // upstream // 13671 // --- // --- // --- // --- /// NM_014932 // downstream // 80247 // Hs.478289 // NLGN1 // 22871 // neuroligin 1 /// NM_207015 // upstream // 495748 // Hs.660010 // NAALADL2 // 254827 // N-acetylated alpha-linked acidic dipeptidase-like 2	179.0965 // D3S2425 // D3S2421 // --- // --- // deCODE /// 185.4349 // D3S1556 // D3S2421 // AFM210VA7 // ATA6E07 // Marshfield /// 174.2573 // --- // D3S2421 // 49553 // --- // SLM1	D3S2361 // downstream // 228037 /// D3S3285E // upstream // 186405	0.8353 // 0.1647 // CEU /// 0.9897 // 0.0103 // CHB /// 1.0000 // 0.0000 // JPT /// 0.7386 // 0.2614 // YRI	0.3294 // CEU /// 0.0206 // CHB /// 0.0000 // JPT /// 0.4091 // YRI	170 // CEU /// 194 // CHB /// 178 // JPT /// 176 // YRI	YES	reverse	1	0	C // CEU /// C // CHB /// C // JPT /// C // YRI	0.1647 // CEU /// 0.0103 // CHB /// 0.0000 // JPT /// 0.2614 // YRI	---	---	---	+	AD
AX-11272326	Affx-25722190	Affx-25722190	34	167	59	215	30	55	-3.20533	0.000915943	0.000674531	Affx-25722190	rs1530498	2	5	13902220	13902220	0	p15.2	TAGAGCTTGATTTGTGTTTTGAATCTTTGCAAATG[C/T]AACATCCATGAACTTCCGCAACTCGTTCTAAAACA	T	C	T	C	ENST00000265104 // missense // 0 // Hs.212360 // DNAH5 // 1767 // dynein, axonemal, heavy chain 5 /// NM_001369 // missense // 0 // Hs.212360 // DNAH5 // 1767 // dynein, axonemal, heavy chain 5	31.8296 // D5S2081 // D5S1991 // --- // --- // deCODE /// 25.1637 // D5S2081 // D5S1991 // AFM347TA5 // AFMA282WA5 // Marshfield /// 29.7443 // --- // D5S1991 // 528996 // --- // SLM1	D5S2890 // downstream // 31591 /// D5S2901 // upstream // 26657	0.5706 // 0.4294 // CEU /// 0.2216 // 0.7784 // CHB /// 0.2135 // 0.7865 // JPT /// 0.8580 // 0.1420 // YRI	0.6471 // CEU /// 0.2990 // CHB /// 0.3596 // JPT /// 0.2386 // YRI	170 // CEU /// 194 // CHB /// 178 // JPT /// 176 // YRI	YES	reverse	1	0	C // CEU /// T // CHB /// T // JPT /// C // YRI	0.4294 // CEU /// 0.2216 // CHB /// 0.2135 // JPT /// 0.1420 // YRI	603335 // Ciliary dyskinesia, primary, 3, with or without situs inversus // 608644 // missense	---	---	+	AD
AX-11272639	Affx-21066248	Affx-21066248	54	264	52	134	13	20	-3.77465	0.00015607	8.01166e-05	Affx-21066248	rs1533394	2	3	122862779	122862779	0	q21.1	AGAGGAGGAGCTTCACAACACTGCCTGGGAGCTCA[A/G]GGATCAGTTTGGTTTTCTGTTATCAGTTAAGTGGG	A	G	A	G	ENST00000316218 // intron // 0 // Hs.477352 // PDIA5 // 10954 // protein disulfide isomerase family A, member 5 /// ENST00000472319 // intron // 0 // Hs.477352 // PDIA5 // 10954 // protein disulfide isomerase family A, member 5 /// ENST00000489923 // intron // 0 // Hs.477352 // PDIA5 // 10954 // protein disulfide isomerase family A, member 5 /// NM_006810 // intron // 0 // Hs.477352 // PDIA5 // 1…	129.5447 // D3S3720 // D3S3558 // --- // --- // deCODE /// 138.5253 // D3S3576 // D3S1269 // AFMA210YE9 // AFM119YH2 // Marshfield /// 128.6454 // --- // D3S1267 // 57504 // --- // SLM1	D3S3645 // downstream // 71199 /// D3S3674 // upstream // 125173	0.7353 // 0.2647 // CEU /// 0.5258 // 0.4742 // CHB /// 0.5562 // 0.4438 // JPT /// 0.8807 // 0.1193 // YRI	0.3882 // CEU /// 0.4742 // CHB /// 0.4607 // JPT /// 0.1932 // YRI	170 // CEU /// 194 // CHB /// 178 // JPT /// 176 // YRI	YES	reverse	1	0	G // CEU /// G // CHB /// G // JPT /// G // YRI	0.2647 // CEU /// 0.4742 // CHB /// 0.4438 // JPT /// 0.1193 // YRI	---	---	---	+	AD
AX-11273116	Affx-9856863	Affx-9856863	93	344	22	86	4	3	-0.861495	0.226034	0.194483	Affx-9856863	rs1537485	2	13	83263745	83263745	0	q31.1	TGGAAATGTGTACAGATATCTCCTTGCTCAAACTG[A/G]TGTACACTAACAACCCTCTTCTAAACTTGTACCCC	A	G	G	A	ENST00000393073 // downstream // 999210 // --- // --- // --- // --- /// ENST00000426437 // upstream // 133521 // --- // --- // --- // --- /// NM_005842 // upstream // 2348659 // Hs.18676 // SPRY2 // 10253 // sprouty homolog 2 (Drosophila) /// NM_052910 // downstream // 1187598 // Hs.415478 // SLITRK1 // 114798 // SLIT and NTRK-like family, member 1	77.7529 // D13S1277 // D13S157 // --- // --- // deCODE /// 64.4177 // D13S317 // D13S157 // GATA7G10 // AFM095WH3 // Marshfield /// 63.9187 // --- // --- // 818272 // 671214 // SLM1	D13S1201 // downstream // 231549 /// D13S1202 // upstream // 12109	0.8824 // 0.1176 // CEU /// 0.9485 // 0.0515 // CHB /// 0.9551 // 0.0449 // JPT /// 0.9432 // 0.0568 // YRI	0.1882 // CEU /// 0.1031 // CHB /// 0.0899 // JPT /// 0.1136 // YRI	170 // CEU /// 194 // CHB /// 178 // JPT /// 176 // YRI	YES	same	1	0	G // CEU /// G // CHB /// G // JPT /// G // YRI	0.1176 // CEU /// 0.0515 // CHB /// 0.0449 // JPT /// 0.0568 // YRI	609678 // Trichotillomania // 613229 // downstream /// 609678 // Tourette syndrome // 137580 // downstream	---	---	+	AD
AX-11273516	Affx-10658447	Affx-10658447	52	167	57	200	14	68	1.15091	0.889831	0.875115	Affx-10658447	rs1541318	2	1	4634978	4634978	0	p36.32	GACTTTCTGAGAGGGTCTTGCCTGAAGATGTAAAT[A/G]TGGACTCATTGGCATGTAGATGTTATTTTAAACCA	A	G	A	G	ENST00000420522 // intron // 0 // Hs.150679 // --- // --- // Transcribed locus /// NM_001042478 // upstream // 80127 // Hs.25924 // AJAP1 // 55966 // adherens junctions associated protein 1 /// NR_027088 // downstream // 150234 // Hs.278112 // LOC284661 // 284661 // uncharacterized LOC284661	6.5643 // D1S2893 // D1S2660 // --- // --- // deCODE /// 9.3530 // D1S2845 // UNKNOWN // AFM344WE9 // GATA68D01 // Marshfield /// 10.1650 // D1S2845 // D1S2660 // --- // --- // SLM1	D1S2893 // downstream // 43332 /// D1S1476 // upstream // 32911	0.5824 // 0.4176 // CEU /// 0.9948 // 0.0052 // CHB /// 1.0000 // 0.0000 // JPT /// 0.9205 // 0.0795 // YRI	0.4588 // CEU /// 0.0103 // CHB /// 0.0000 // JPT /// 0.1591 // YRI	170 // CEU /// 194 // CHB /// 178 // JPT /// 176 // YRI	YES	reverse	1	0	G // CEU /// G // CHB /// G // JPT /// G // YRI	0.4176 // CEU /// 0.0052 // CHB /// 0.0000 // JPT /// 0.0795 // YRI	---	---	---	+	AD
AX-11274458	Affx-28508997	Affx-28508997	108	377	14	57	1	2	0.267464	0.651197	0.605444	Affx-28508997	rs154983	2	6	32880445	32880445	0	p21.32	CATAACAGAGTCCAGGGCCTACATTTCCCAACAGG[G/T]TTTCATACGGGTCTGGTCATATAGGTCCACCAAGT	T	G	T	G	ENST00000434920 // downstream // 16178 // --- // --- // --- // --- /// ENST00000487996 // downstream // 21961 // Hs.351279 // HLA-DMB // 3109 // major histocompatibility complex, class II, DM beta /// NM_002118 // downstream // 21961 // Hs.351279 // HLA-DMB // 3109 // major histocompatibility complex, class II, DM beta /// NR_037177 // downstream // 8910 // Hs.559456 // LOC100294145 // 100294145 …	52.2837 // D6S2414 // D6S1629 // --- // --- // deCODE /// 45.8393 // D6S1615 // D6S1611 // AFMB044XE9 // AFMB027XB9 // Marshfield /// 50.6164 // --- // D6S1568 // 62715 // --- // SLM1	D6S2432 // downstream // 26547 /// D6S2657 // upstream // 52127	0.9353 // 0.0647 // CEU /// 0.9381 // 0.0619 // CHB /// 0.9663 // 0.0337 // JPT /// 0.9318 // 0.0682 // YRI	0.1294 // CEU /// 0.1237 // CHB /// 0.0449 // JPT /// 0.1364 // YRI	170 // CEU /// 194 // CHB /// 178 // JPT /// 176 // YRI	YES	reverse	1	0	G // CEU /// G // CHB /// G // JPT /// G // YRI	0.0647 // CEU /// 0.0619 // CHB /// 0.0337 // JPT /// 0.0682 // YRI	---	---	---	+	AD
AX-11275024	Affx-28556921	Affx-28556921	65	284	48	132	10	21	-2.5394	0.00795624	0.00555217	Affx-28556921	rs1555429	2	6	36307170	36307170	0	p21.31	TCTCCATCAGGGGTCCGGGGGGCAACCTAGCCCTG[C/T]GCTCAGTGCCTGCCAAAGACCATATCCTGGAGACG	T	C	T	C	ENST00000339796 // downstream // 15249 // Hs.272398 // ETV7 // 51513 // ets variant 7 /// ENST00000437635 // upstream // 2508 // Hs.162104 // C6orf222 // 389384 // chromosome 6 open reading frame 222 /// NM_001010903 // upstream // 2508 // Hs.162104 // C6orf222 // 389384 // chromosome 6 open reading frame 222 /// NM_001207039 // downstream // 14828 // Hs.272398 // ETV7 // 51513 // ets variant 7	55.5746 // D6S291 // D6S1051 // --- // --- // deCODE /// 49.5446 // D6S291 // D6S1602 // AFM203YG7 // AFMB006ZH1 // Marshfield /// 55.7162 // D6S291 // --- // --- // 43499 // SLM1	D6S291 // downstream // 41657 /// D6S1414 // upstream // 154505	0.8059 // 0.1941 // CEU /// 0.4021 // 0.5979 // CHB /// 0.4494 // 0.5506 // JPT /// 0.3011 // 0.6989 // YRI	0.3176 // CEU /// 0.4330 // CHB /// 0.5169 // JPT /// 0.4659 // YRI	170 // CEU /// 194 // CHB /// 178 // JPT /// 176 // YRI	YES	same	1	0	C // CEU /// T // CHB /// T // JPT /// T // YRI	0.1941 // CEU /// 0.4021 // CHB /// 0.4494 // JPT /// 0.3011 // YRI	---	---	---	+	AD
AX-11275359	Affx-12871857	Affx-12871857	50	159	54	210	19	67	0.580379	0.742662	0.71917	Affx-12871857	rs1558755	2	16	53920666	53920666	0	q12.2	ACTTGGTATTCTCAGGTTACTTATTTGAGCCATTT[C/T]CACCATCGTTAAATCTTCACAAGTTGCTTTTGTTT	T	C	C	T	ENST00000394647 // intron // 0 // Hs.528833 // FTO // 79068 // fat mass and obesity associated /// ENST00000464071 // intron // 0 // Hs.528833 // FTO // 79068 // fat mass and obesity associated /// ENST00000471389 // intron // 0 // Hs.528833 // FTO // 79068 // fat mass and obesity associated /// NM_001080432 // intron // 0 // Hs.528833 // FTO // 79068 // fat mass and obesity associated	67.3729 // D16S3034 // D16S771 // --- // --- // deCODE /// 69.5227 // D16S3137 // D16S771 // AFMA061YB5 // GGAA23C09 // Marshfield /// 65.8559 // D16S415 // --- // --- // 505753 // SLM1	D16S471E // downstream // 29830 /// D16S2986 // upstream // 53589	0.6000 // 0.4000 // CEU /// 0.9278 // 0.0722 // CHB /// 0.8989 // 0.1011 // JPT /// 0.8409 // 0.1591 // YRI	0.4471 // CEU /// 0.1443 // CHB /// 0.1798 // JPT /// 0.2727 // YRI	170 // CEU /// 194 // CHB /// 178 // JPT /// 176 // YRI	YES	reverse	1	0	C // CEU /// C // CHB /// C // JPT /// C // YRI	0.4000 // CEU /// 0.0722 // CHB /// 0.1011 // JPT /// 0.1591 // YRI	610966 // Growth retardation, developmental delay, coarse facies, and early death // 612938 // intron	---	---	+	AD
AX-11276354	Affx-3413190	Affx-3413190	99	344	20	86	4	7	0.0251221	0.546576	0.510021	Affx-3413190	rs1567705	2	10	5815108	5815108	0	p15.1	CTCTGATCTCAAACTTTCCAGTGAGACCTAAATAA[C/T]TGAAGATGCCCCCCACCCCACCACCCAGGAGGTTG	T	C	C	T	ENST00000380132 // intron // 0 // Hs.299055 // GDI2 // 2665 // GDP dissociation inhibitor 2 /// ENST00000380181 // intron // 0 // Hs.299055 // GDI2 // 2665 // GDP dissociation inhibitor 2 /// ENST00000380191 // intron // 0 // Hs.299055 // GDI2 // 2665 // GDP dissociation inhibitor 2 /// ENST00000447751 // intron // 0 // Hs.299055 // GDI2 // 2665 // GDP dissociation inhibitor 2 /// NM_001115156 //…	17.6697 // D10S1729 // D10S189 // --- // --- // deCODE /// 15.2756 // D10S1218 // D10S1152 // ATA10G07 // UT5190 // Marshfield /// 17.1269 // --- // --- // 1005563 // 56772 // SLM1	D10S178 // downstream // 223878 /// D29518 // upstream // 234 /// D0S1881E // within // 0	0.8941 // 0.1059 // CEU /// 0.4742 // 0.5258 // CHB /// 0.4775 // 0.5225 // JPT /// 0.5568 // 0.4432 // YRI	0.1882 // CEU /// 0.4742 // CHB /// 0.4831 // JPT /// 0.5000 // YRI	170 // CEU /// 194 // CHB /// 178 // JPT /// 176 // YRI	YES	reverse	1	0	C // CEU /// T // CHB /// T // JPT /// C // YRI	0.1059 // CEU /// 0.4742 // CHB /// 0.4775 // JPT /// 0.4432 // YRI	---	---	---	+	AD
AX-11277362	Affx-16432899	Affx-16432899	58	297	50	118	15	22	-4.45971	1.12223e-05	4.1035e-06	Affx-16432899	rs1582183	2	20	17195065	17195065	0	p12.1	CTCAATGTTGGCAATTTATTGCAGTTTCCCTTTCC[C/T]ATCTTTACACCATTCATTCCAATGCAGGGAAAAGA	T	C	T	C	ENST00000377899 // upstream // 11687 // Hs.315186 // PCSK2 // 5126 // proprotein convertase subtilisin/kexin type 2 /// ENST00000458943 // downstream // 5200 // --- // --- // --- // --- /// NM_001201528 // upstream // 11687 // Hs.315186 // PCSK2 // 5126 // proprotein convertase subtilisin/kexin type 2 /// NM_020157 // downstream // 462256 // Hs.41119 // OTOR // 56914 // otoraplin	44.1879 // D20S875 // D20S112 // --- // --- // deCODE /// 39.3107 // D20S875 // D20S860 // AFMB067XG1 // AFMA337ZH9 // Marshfield /// 41.5030 // D20S875 // D20S470 // --- // --- // SLM1	D20S1013 // downstream // 163925 /// D20S114 // upstream // 61852	0.7824 // 0.2176 // CEU /// 0.9021 // 0.0979 // CHB /// 0.8876 // 0.1124 // JPT /// 0.9091 // 0.0909 // YRI	0.3647 // CEU /// 0.1753 // CHB /// 0.2022 // JPT /// 0.1818 // YRI	170 // CEU /// 194 // CHB /// 178 // JPT /// 176 // YRI	YES	same	1	0	C // CEU /// C // CHB /// C // JPT /// C // YRI	0.2176 // CEU /// 0.0979 // CHB /// 0.1124 // JPT /// 0.0909 // YRI	---	---	---	+	AD
AX-11277738	Affx-27189871	Affx-27189871	34	157	60	211	29	67	-2.3367	0.0120368	0.00972732	Affx-27189871	rs159022	2	5	94277497	94277497	0	q15	ATTAGGTGTAAGGAATGATTAATATTAGTAACAAT[A/G]GTAACTTTGCAACTAGGGAAGCAATGATAAGTAGT	A	G	A	G	ENST00000312216 // intron // 0 // Hs.655087 // MCTP1 // 79772 // multiple C2 domains, transmembrane 1 /// ENST00000429576 // intron // 0 // Hs.655087 // MCTP1 // 79772 // multiple C2 domains, transmembrane 1 /// ENST00000503301 // intron // 0 // Hs.655087 // MCTP1 // 79772 // multiple C2 domains, transmembrane 1 /// ENST00000505208 // intron // 0 // Hs.655087 // MCTP1 // 79772 // multiple C2 doma…	107.3431 // D5S2100 // D5S644 // --- // --- // deCODE /// 103.8530 // UNKNOWN // D5S644 // GATA5F09 // AFM288VA9 // Marshfield /// 101.3727 // --- // --- // 570059 // 51527 // SLM1	D5S1450 // downstream // 72090 /// D5S1825E // upstream // 209001	0.5824 // 0.4176 // CEU /// 0.4588 // 0.5412 // CHB /// 0.4045 // 0.5955 // JPT /// 0.5398 // 0.4602 // YRI	0.4588 // CEU /// 0.5258 // CHB /// 0.4719 // JPT /// 0.4659 // YRI	170 // CEU /// 194 // CHB /// 178 // JPT /// 176 // YRI	YES	reverse	1	0	G // CEU /// A // CHB /// A // JPT /// G // YRI	0.4176 // CEU /// 0.4588 // CHB /// 0.4045 // JPT /// 0.4602 // YRI	---	---	---	+	AD
AX-11278941	Affx-30221229	Affx-30221229	107	400	5	32	7	2	-2.12153	0.0295098	0.0169388	Affx-30221229	rs16139	2	7	24324879	24324879	0	p15.3	CCTTCTGTGCCTGCAGATGCTAGGTAACAAGCGAC[C/T]GGGGCTGTCCGGACTGACCCTCGCCCTGTCCCTGC	T	C	T	C	ENST00000242152 // missense // 0 // Hs.1832 // NPY // 4852 // neuropeptide Y /// ENST00000405982 // missense // 0 // Hs.1832 // NPY // 4852 // neuropeptide Y /// ENST00000407573 // missense // 0 // Hs.1832 // NPY // 4852 // neuropeptide Y /// NM_000905 // missense // 0 // Hs.1832 // NPY // 4852 // neuropeptide Y	40.4836 // D7S2463 // D7S2444 // --- // --- // deCODE /// 38.6598 // D7S673 // D7S2457 // AFM290VG9 // AFMA300WC9 // Marshfield /// 32.0416 // --- // --- // 57099 // 65934 // SLM1	D7S3066 // downstream // 40584 /// D7S2004 // upstream // 9215	0.9706 // 0.0294 // CEU /// 1.0000 // 0.0000 // CHB /// 1.0000 // 0.0000 // JPT /// 1.0000 // 0.0000 // YRI	0.0588 // CEU /// 0.0000 // CHB /// 0.0000 // JPT /// 0.0000 // YRI	170 // CEU /// 194 // CHB /// 178 // JPT /// 176 // YRI	YES	reverse	1	0	C // CEU /// C // CHB /// C // JPT /// C // YRI	0.0294 // CEU /// 0.0000 // CHB /// 0.0000 // JPT /// 0.0000 // YRI	---	---	---	+	AD
AX-11280880	Affx-20800933	Affx-20800933	86	338	30	87	2	5	-1.32154	0.115015	0.0931601	Affx-20800933	rs1672379	2	3	101635330	101635330	0	q12.3	TTTTATTTCTGGGAATTTTGGGTCAAGATGGTGAA[C/T]TGGGCACACACTTTTACTTCCTTTTAACATCTCAT	T	C	C	T	ENST00000326172 // downstream // 55464 // Hs.319171 // NFKBIZ // 64332 // nuclear factor of kappa light polypeptide gene enhancer in B-cells inhibitor, zeta /// ENST00000465215 // upstream // 24373 // Hs.376768 // LOC152225 // 152225 // uncharacterized LOC152225 /// NM_031419 // downstream // 55461 // Hs.319171 // NFKBIZ // 64332 // nuclear factor of kappa light polypeptide gene enhancer in B-cel…	112.9084 // D3S1271 // D3S1753 // --- // --- // deCODE /// 117.6947 // D3S1752 // D3S3655 // ATC3D09 // AFMB327YB5 // Marshfield /// 108.9735 // --- // --- // 578120 // 41247 // SLM1	D3S2778E // downstream // 81749 /// D3S3655 // upstream // 69097	0.8882 // 0.1118 // CEU /// 0.7629 // 0.2371 // CHB /// 0.7079 // 0.2921 // JPT /// 0.8750 // 0.1250 // YRI	0.1765 // CEU /// 0.3505 // CHB /// 0.4719 // JPT /// 0.2273 // YRI	170 // CEU /// 194 // CHB /// 178 // JPT /// 176 // YRI	---	reverse	1	0	C // CEU /// C // CHB /// C // JPT /// C // YRI	0.1118 // CEU /// 0.2371 // CHB /// 0.2921 // JPT /// 0.1250 // YRI	---	---	---	+	AD
AX-11281767	Affx-21159085	Affx-21159085	98	392	24	39	1	5	-2.61365	0.00886147	0.00447898	Affx-21159085	rs16828872	2	3	130231509	130231509	0	q22.1	AACACTAGGCTCTGAGGTCGTAAGGGCAGAGACAA[C/T]GGCTGAATGCATCCTGGTGTCTAATACAGTACCTG	T	C	T	C	ENST00000453409 // upstream // 47669 // Hs.591282 // COL6A6 // 131873 // collagen, type VI, alpha 6 /// ENST00000512836 // downstream // 27821 // Hs.205403 // COL6A5 // 256076 // collagen, type VI, alpha 5 /// NM_001102608 // upstream // 47669 // Hs.591282 // COL6A6 // 131873 // collagen, type VI, alpha 6 /// NM_001278298 // downstream // 27819 // --- // COL6A5 // 256076 // collagen, type VI, alp…	137.6023 // RHO // D3S1587 // --- // --- // deCODE /// 144.6383 // RHO // D3S1290 // MFD2 // AFM198YH6 // Marshfield /// 135.6400 // --- // --- // 949659 // 48533 // SLM1	D21S1819 // downstream // 441682 /// D3S1587 // upstream // 567308	0.9353 // 0.0647 // CEU /// 0.9433 // 0.0567 // CHB /// 0.9831 // 0.0169 // JPT /// 0.7330 // 0.2670 // YRI	0.1294 // CEU /// 0.1134 // CHB /// 0.0337 // JPT /// 0.4205 // YRI	170 // CEU /// 194 // CHB /// 178 // JPT /// 176 // YRI	YES	same	1	0	C // CEU /// C // CHB /// C // JPT /// C // YRI	0.0647 // CEU /// 0.0567 // CHB /// 0.0169 // JPT /// 0.2670 // YRI	---	---	---	+	AD
AX-11282276	Affx-6363414	Affx-6363414	87	327	34	100	2	10	-0.679221	0.279305	0.248499	Affx-6363414	rs16835697	2	1	193682630	193682630	0	q31.2	ATTAAAATGATCTTAAGTAATTCTCATTTATCTCC[A/G]GTCTCCAAATAACTACATGTACATAGAATCTTAAC	A	G	A	G	ENST00000448412 // intron // 0 // --- // --- // --- // --- /// NM_024529 // downstream // 458688 // Hs.378996 // CDC73 // 79577 // cell division cycle 73 /// NM_198503 // downstream // 2512283 // Hs.657046 // KCNT2 // 343450 // potassium channel, subfamily T, member 2	192.4905 // D1S2625 // D1S533 // --- // --- // deCODE /// 207.7637 // D1S2625 // D1S2794 // AFMA124ZD9 // AFMB354ZE1 // Marshfield /// 191.4122 // --- // D1S2794 // 272729 // --- // SLM1	D1S3155 // downstream // 222184 /// D1S408 // upstream // 257446	0.8882 // 0.1118 // CEU /// 0.8866 // 0.1134 // CHB /// 0.9607 // 0.0393 // JPT /// 0.8352 // 0.1648 // YRI	0.2000 // CEU /// 0.2268 // CHB /// 0.0787 // JPT /// 0.2159 // YRI	170 // CEU /// 194 // CHB /// 178 // JPT /// 176 // YRI	YES	same	1	0	G // CEU /// G // CHB /// G // JPT /// G // YRI	0.1118 // CEU /// 0.1134 // CHB /// 0.0393 // JPT /// 0.1648 // YRI	607393 // Parathyroid carcinoma // 608266 // downstream /// 607393 // Parathyroid adenoma with cystic changes // 145001 // downstream /// 607393 // Hyperparathyroidism, familial primary // 145000 // downstream /// 607393 // Hyperparathyroidism-jaw tumor syndrome // 145001 // downstream	---	---	+	AD
AX-11283165	Affx-21676024	Affx-21676024	7	26	41	121	46	166	0.430867	0.701048	0.666717	Affx-21676024	rs16845864	2	3	172303636	172303636	0	q26.31	TCTGGATTAAACTGTACCAGAAGACACTCCTGGGA[A/C]TTTTGGATTGCGCAAACAAATAAATTTTTTCTTTT	A	C	C	A	ENST00000424941 // intron // 0 // Hs.186269 // --- // --- // CDNA FLJ45650 fis, clone CTONG2009923 /// ENST00000441185 // intron // 0 // Hs.186269 // --- // --- // CDNA FLJ45650 fis, clone CTONG2009923 /// NM_001146278 // downstream // 44799 // Hs.444099 // NCEH1 // 57552 // neutral cholesterol ester hydrolase 1 /// NR_033994 // upstream // 62339 // Hs.478275 // TNFSF10 // 8743 // tumor necrosis …	176.4302 // D3S3725 // D3S1556 // --- // --- // deCODE /// 182.9532 // D3S1525 // D3S1556 // UT672 // AFM210VA7 // Marshfield /// 171.3708 // D3S3725 // D3S1556 // --- // --- // SLM1	D3S3070 // downstream // 32985 /// D3S1556 // upstream // 210949	0.0588 // 0.9412 // CEU /// 0.0000 // 1.0000 // CHB /// 0.0000 // 1.0000 // JPT /// 0.1705 // 0.8295 // YRI	0.1176 // CEU /// 0.0000 // CHB /// 0.0000 // JPT /// 0.2727 // YRI	170 // CEU /// 194 // CHB /// 178 // JPT /// 176 // YRI	YES	same	1	0	A // CEU /// A // CHB /// A // JPT /// A // YRI	0.0588 // CEU /// 0.0000 // CHB /// 0.0000 // JPT /// 0.1705 // YRI	---	---	---	+	AD
AX-11284177	Affx-17269711	Affx-17269711	111	401	11	31	1	2	-0.819488	0.252588	0.206254	Affx-17269711	rs16857265	2	2	11330412	11330412	0	p25.1	ATTTACATGCAGATATGAGGGAAAGAAATCCTTAC[C/T]ACTTACCGTTGCTATGACAAAATGTGTTTTTTAAA	T	C	T	C	ENST00000315872 // intron // 0 // Hs.681743 // ROCK2 // 9475 // Rho-associated, coiled-coil containing protein kinase 2 /// ENST00000401753 // intron // 0 // Hs.681743 // ROCK2 // 9475 // Rho-associated, coiled-coil containing protein kinase 2 /// NM_004850 // intron // 0 // Hs.681743 // ROCK2 // 9475 // Rho-associated, coiled-coil containing protein kinase 2	28.6922 // D2S2278 // D2S1400 // --- // --- // deCODE /// 26.7803 // D2S2278 // D2S168 // AFMB303XF1 // AFM240VF6 // Marshfield /// 27.5994 // --- // D2S168 // 554723 // --- // SLM1	D2S2908 // downstream // 11673 /// D2S1805 // upstream // 107240	0.9588 // 0.0412 // CEU /// 1.0000 // 0.0000 // CHB /// 1.0000 // 0.0000 // JPT /// 0.8466 // 0.1534 // YRI	0.0824 // CEU /// 0.0000 // CHB /// 0.0000 // JPT /// 0.2614 // YRI	170 // CEU /// 194 // CHB /// 178 // JPT /// 176 // YRI	YES	same	1	0	C // CEU /// C // CHB /// C // JPT /// C // YRI	0.0412 // CEU /// 0.0000 // CHB /// 0.0000 // JPT /// 0.1534 // YRI	---	---	---	+	AD
AX-11284934	Affx-21899517	Affx-21899517	101	404	21	32	1	1	-3.40728	0.00111554	0.000328064	Affx-21899517	rs16865378	2	3	190047162	190047162	0	q28	ACTTCTGGGGATTTTACCCAGTCATCACAGGACGG[A/G]GACATTACTTGTGTTCCTAAAGGAGATCAAACATT	A	G	A	G	ENST00000468220 // intron // 0 // Hs.251391 // CLDN16 // 10686 // claudin 16 /// NM_006580 // upstream // 58499 // Hs.251391 // CLDN16 // 10686 // claudin 16 /// NM_021101 // upstream // 6927 // Hs.439060 // CLDN1 // 9076 // claudin 1	204.4020 // D3S2398 // D3S1314 // --- // --- // deCODE /// 211.9550 // D3S1580 // D3S2747 // AFM270ZG9 // AFM283WC5 // Marshfield /// 197.4237 // --- // D3S1314 // 58528 // --- // SLM1	D3S3976 // downstream // 161039 /// D3S1314 // upstream // 44712	0.9471 // 0.0529 // CEU /// 0.8144 // 0.1856 // CHB /// 0.8764 // 0.1236 // JPT /// 1.0000 // 0.0000 // YRI	0.1059 // CEU /// 0.2474 // CHB /// 0.2247 // JPT /// 0.0000 // YRI	170 // CEU /// 194 // CHB /// 178 // JPT /// 176 // YRI	YES	same	1	0	G // CEU /// G // CHB /// G // JPT /// G // YRI	0.0529 // CEU /// 0.1856 // CHB /// 0.1236 // JPT /// 0.0000 // YRI	603959 // Hypomagnesemia 3, renal // 248250 // intron /// 603959 // Hypomagnesemia 3, renal // 248250 // upstream /// 603718 // Ichthyosis, leukocyte vacuoles, alopecia, and sclerosing cholangitis // 607626 // upstream	---	---	+	AD
AX-11288167	Affx-27076170	Affx-27076170	87	309	30	116	3	10	0.240149	0.628876	0.594893	Affx-27076170	rs16901152	2	5	83839479	83839479	0	q14.3	TTTTAGGAATAATTTTTTTAATATATTCAGCTCAG[A/G]TCTCTTTTTGAATCTTCAACTTTTATGTTTCCAAT	A	G	A	G	ENST00000425840 // downstream // 456259 // --- // --- // --- // --- /// ENST00000509406 // downstream // 52896 // --- // --- // --- // --- /// NM_005711 // upstream // 158868 // Hs.482730 // EDIL3 // 10085 // EGF-like repeats and discoidin I-like domains 3 /// NR_003719 // upstream // 1738783 // Hs.449272 // NBPF22P // 285622 // neuroblastoma breakpoint family, member 22, pseudogene	101.3131 // D5S107 // D5S2850 // --- // --- // deCODE /// 94.2384 // D5S1959 // D5S617 // AFMA125WF5 // AFM190XC11 // Marshfield /// 94.4022 // --- // --- // 47645 // 539978 // SLM1	D5S107 // downstream // 239912 /// D5S2686 // upstream // 914839	0.8235 // 0.1765 // CEU /// 0.6598 // 0.3402 // CHB /// 0.5674 // 0.4326 // JPT /// 0.8409 // 0.1591 // YRI	0.3059 // CEU /// 0.4330 // CHB /// 0.5506 // JPT /// 0.2955 // YRI	170 // CEU /// 194 // CHB /// 178 // JPT /// 176 // YRI	YES	same	1	0	G // CEU /// G // CHB /// G // JPT /// G // YRI	0.1765 // CEU /// 0.3402 // CHB /// 0.4326 // JPT /// 0.1591 // YRI	---	---	---	+	AD
AX-11288182	Affx-31533275	Affx-31533275	11	71	48	208	64	156	-3.32821	0.000479899	0.000437032	Affx-31533275	rs16901313	2	8	127346311	127346311	0	q24.21	ACAATGTAATAAAGGGAATAGCTACAGAATATCTT[G/T]TGCAATTGTTATGATCTGTTAGGTATTATCAATGG	T	G	G	T	ENST00000500180 // downstream // 4531 // Hs.552133 // --- // --- // Homo sapiens, clone IMAGE:4413977, mRNA /// ENST00000520171 // upstream // 140123 // --- // --- // --- // --- /// NM_174911 // downstream // 218372 // Hs.741352 // FAM84B // 157638 // family with sequence similarity 84, member B /// NR_038446 // upstream // 382870 // Hs.729642 // LINC00861 // 100130231 // long intergenic non-prot…	132.1034 // D8S1793 // D8S1128 // --- // --- // deCODE /// 137.7646 // D8S266 // D8S1011 // AFM151YE3 // UT903 // Marshfield /// 121.9110 // --- // --- // 515619 // 63289 // SLM1	D8S1793 // downstream // 40850 /// D8S508 // upstream // 206	0.3235 // 0.6765 // CEU /// 0.3247 // 0.6753 // CHB /// 0.2022 // 0.7978 // JPT /// 0.9489 // 0.0511 // YRI	0.3882 // CEU /// 0.4227 // CHB /// 0.3146 // JPT /// 0.1023 // YRI	170 // CEU /// 194 // CHB /// 178 // JPT /// 176 // YRI	YES	same	1	0	T // CEU /// T // CHB /// T // JPT /// G // YRI	0.3235 // CEU /// 0.3247 // CHB /// 0.2022 // JPT /// 0.0511 // YRI	---	---	---	+	AD
AX-11288376	Affx-31566499	Affx-31566499	47	292	20	68	19	7	-6.56963	1.10507e-09	2.52195e-11	Affx-31566499	rs16903166	2	8	129619929	129619929	0	q24.21	AAGAAATTCTGTATTCTCTGAGTTCATGATTAGCA[A/G]CAAAGAGCTGTAAATTGTCACTAAATTCACCTGTT	A	G	A	G	ENST00000408424 // upstream // 212111 // --- // --- // --- // --- /// ENST00000518044 // upstream // 43004 // Hs.628730 // --- // --- // Transcribed locus /// NR_031613 // downstream // 457495 // --- // MIR1208 // 100302281 // microRNA 1208 /// NR_033916 // downstream // 608784 // Hs.49902 // LOC728724 // 728724 // hCG1814486	138.3408 // D8S263 // D8S1780 // --- // --- // deCODE /// 141.9384 // D8S263 // D8S1782 // AFM141XA5 // AFMB339YC5 // Marshfield /// 126.0276 // D8S263 // --- // --- // 333258 // SLM1	D8S1017 // downstream // 80168 /// D8S1535 // upstream // 474233	0.9235 // 0.0765 // CEU /// 0.8402 // 0.1598 // CHB /// 0.8989 // 0.1011 // JPT /// 0.9034 // 0.0966 // YRI	0.1529 // CEU /// 0.2784 // CHB /// 0.1798 // JPT /// 0.1932 // YRI	170 // CEU /// 194 // CHB /// 178 // JPT /// 176 // YRI	YES	same	1	0	G // CEU /// G // CHB /// G // JPT /// G // YRI	0.0765 // CEU /// 0.1598 // CHB /// 0.1011 // JPT /// 0.0966 // YRI	---	---	---	+	AD
AX-11288403	Affx-25808703	Affx-25808703	75	362	19	56	14	1	-5.91045	4.75994e-08	1.70586e-09	Affx-25808703	rs16903574	2	5	14610309	14610309	0	p15.2	TCCCTTGAAGTAAAGATAAAAGTGTTCAGACTGTT[C/G]AAGTTTAACTCCAGAGACTTTGAAGTCTGCTACCC	C	G	C	G	ENST00000274217 // missense // 0 // Hs.155085 // FAM105A // 54491 // family with sequence similarity 105, member A /// NM_019018 // missense // 0 // Hs.155085 // FAM105A // 54491 // family with sequence similarity 105, member A	33.4942 // D5S2081 // D5S1991 // --- // --- // deCODE /// 26.3020 // D5S2081 // D5S1991 // AFM347TA5 // AFMA282WA5 // Marshfield /// 30.2935 // --- // D5S1991 // 528996 // --- // SLM1	D5S2891 // downstream // 138270 /// D5S1623E // upstream // 88189	0.9294 // 0.0706 // CEU /// 1.0000 // 0.0000 // CHB /// 1.0000 // 0.0000 // JPT /// 1.0000 // 0.0000 // YRI	0.1412 // CEU /// 0.0000 // CHB /// 0.0000 // JPT /// 0.0000 // YRI	170 // CEU /// 194 // CHB /// 178 // JPT /// 176 // YRI	YES	same	2	0	G // CEU /// G // CHB /// G // JPT /// G // YRI	0.0706 // CEU /// 0.0000 // CHB /// 0.0000 // JPT /// 0.0000 // YRI	---	---	---	+	AD
AX-11288789	Affx-33165879	Affx-33165879	1	5	17	87	105	345	-1.53468	0.0754769	0.0624316	Affx-33165879	rs16907415	2	9	121375928	121375928	0	q33.1	TAGTATACCCTGTCCCACTGTAGGCACTAATCAGT[A/G]TGCAATCATTGAGATCCATCTGGAGATATTACAAT	A	G	G	A	ENST00000413759 // upstream // 530268 // --- // --- // --- // --- /// ENST00000450292 // downstream // 74102 // Hs.104789 // --- // --- // Transcribed locus /// NM_003266 // downstream // 896159 // Hs.174312 // TLR4 // 7099 // toll-like receptor 4 /// NM_014618 // downstream // 552980 // Hs.532316 // DBC1 // 1620 // deleted in bladder cancer 1	124.8702 // D9S762 // D9S1848 // --- // --- // deCODE /// 127.7380 // D9S1811 // D9S275 // AFMA304XB9 // AFM286YC5 // Marshfield /// 128.0369 // --- // D9S1872 // 813198 // --- // SLM1	D9S41 // downstream // 222986 /// D9S2145 // upstream // 40653	0.0647 // 0.9353 // CEU /// 0.0876 // 0.9124 // CHB /// 0.0618 // 0.9382 // JPT /// 0.2841 // 0.7159 // YRI	0.1294 // CEU /// 0.1546 // CHB /// 0.1011 // JPT /// 0.4545 // YRI	170 // CEU /// 194 // CHB /// 178 // JPT /// 176 // YRI	YES	same	1	0	A // CEU /// A // CHB /// A // JPT /// A // YRI	0.0647 // CEU /// 0.0876 // CHB /// 0.0618 // JPT /// 0.2841 // YRI	603030 // {Colorectal cancer, susceptibility to} // 114500 // downstream /// 603030 // {Macular degeneration, age-related, 10} // 611488 // downstream /// 603030 // Endotoxin hyporesponsiveness // --- // downstream	---	---	+	AD
AX-11289907	Affx-4882518	Affx-4882518	104	352	18	83	1	2	0.879192	0.84249	0.810351	Affx-4882518	rs16920925	2	11	30574638	30574638	0	p14.1	ACACCTCCCACCCACCTCTGCTGCCTGTGTTCCAA[C/T]GCAAACCAAGGGTGCAGATGTGAATTCCTTCTTTT	T	C	T	C	ENST00000358117 // intron // 0 // Hs.289795 // MPPED2 // 744 // metallophosphoesterase domain containing 2 /// ENST00000448418 // intron // 0 // Hs.289795 // MPPED2 // 744 // metallophosphoesterase domain containing 2 /// ENST00000526437 // intron // 0 // Hs.289795 // MPPED2 // 744 // metallophosphoesterase domain containing 2 /// NM_001145399 // intron // 0 // Hs.289795 // MPPED2 // 744 // metal…	46.5067 // D11S4956 // D11S4154 // --- // --- // deCODE /// 36.1773 // D11S1324 // D11S2370 // AFM079ZD3 // GATA82A06 // Marshfield /// 37.1501 // --- // D11S2001 // 164649 // --- // SLM1	D11S1145 // downstream // 93491 /// D11S2611 // upstream // 81959	0.9235 // 0.0765 // CEU /// 0.8814 // 0.1186 // CHB /// 0.9213 // 0.0787 // JPT /// 0.6193 // 0.3807 // YRI	0.1529 // CEU /// 0.2165 // CHB /// 0.1348 // JPT /// 0.4205 // YRI	170 // CEU /// 194 // CHB /// 178 // JPT /// 176 // YRI	YES	same	1	0	C // CEU /// C // CHB /// C // JPT /// C // YRI	0.0765 // CEU /// 0.1186 // CHB /// 0.0787 // JPT /// 0.3807 // YRI	---	---	---	+	AD
AX-11291914	Affx-14684621	Affx-14684621	79	290	40	134	4	13	-0.43552	0.363076	0.331592	Affx-14684621	rs16943425	2	18	24857404	24857404	0	q11.2	GTTTGTTGCTATCCCTATGGTAATTGGTATAATTC[C/T]TAGCCACTATTTTTGTGTGTTCTTAGAATAGCAGA	T	C	T	C	ENST00000583148 // downstream // 30252 // Hs.589566 // --- // --- // Transcribed locus /// ENST00000584546 // downstream // 58939 // Hs.201828 // --- // --- // Transcribed locus /// NM_001256316 // upstream // 92102 // Hs.706552 // CHST9 // 83539 // carbohydrate (N-acetylgalactosamine 4-0) sulfotransferase 9 /// NM_001792 // downstream // 673526 // Hs.464829 // CDH2 // 1000 // cadherin 2, type 1,…	50.2802 // D18S997 // D18S478 // --- // --- // deCODE /// 52.7246 // D18S866 // D18S478 // GATA30C02 // AFM311WE5 // Marshfield /// 52.5072 // --- // --- // 64556 // 484788 // SLM1	D4S466 // downstream // 301337 /// D18S951 // upstream // 269524	0.7588 // 0.2412 // CEU /// 0.7010 // 0.2990 // CHB /// 0.8202 // 0.1798 // JPT /// 0.9489 // 0.0511 // YRI	0.3647 // CEU /// 0.4330 // CHB /// 0.2921 // JPT /// 0.1023 // YRI	170 // CEU /// 194 // CHB /// 178 // JPT /// 176 // YRI	YES	same	1	0	C // CEU /// C // CHB /// C // JPT /// C // YRI	0.2412 // CEU /// 0.2990 // CHB /// 0.1798 // JPT /// 0.0511 // YRI	---	---	---	+	AD
AX-11294071	Affx-13005523	Affx-13005523	77	318	45	107	1	12	-1.57231	0.072262	0.0579395	Affx-13005523	rs16965394	2	16	63004655	63004655	0	q21	CCAAATGTACTGCTTCTGAAAAGTAGAATTTAAGC[A/C]GTTTCCTTACTAGTCAAACTTAGCCAAACCATTAT	A	C	A	C	ENST00000411191 // upstream // 144703 // --- // --- // --- // --- /// ENST00000563003 // downstream // 86035 // Hs.255813 // --- // --- // Transcribed locus /// NM_001796 // upstream // 933916 // Hs.368322 // CDH8 // 1006 // cadherin 8, type 2 /// NM_001797 // downstream // 1976028 // Hs.116471 // CDH11 // 1009 // cadherin 11, type 2, OB-cadherin (osteoblast)	81.2292 // D16S3143 // D16S267 // --- // --- // deCODE /// 81.1174 // D16S3132 // D16S267 // AFMA050YH9 // MFD65 // Marshfield /// 76.2981 // --- // --- // 574933 // 491490 // SLM1	D16S3129 // downstream // 8616 /// D16S508 // upstream // 79190	0.8353 // 0.1647 // CEU /// 0.7010 // 0.2990 // CHB /// 0.7753 // 0.2247 // JPT /// 1.0000 // 0.0000 // YRI	0.2588 // CEU /// 0.3918 // CHB /// 0.2921 // JPT /// 0.0000 // YRI	170 // CEU /// 194 // CHB /// 178 // JPT /// 176 // YRI	YES	same	1	0	C // CEU /// C // CHB /// C // JPT /// C // YRI	0.1647 // CEU /// 0.2990 // CHB /// 0.2247 // JPT /// 0.0000 // YRI	---	---	---	+	AD
AX-11294262	Affx-11522101	Affx-11522101	84	310	35	114	4	12	-0.616514	0.298767	0.268778	Affx-11522101	rs16967690	2	15	39180207	39180207	0	q14	TTCTACTAAATAAAATAAATAGGTTAAACAATCTT[A/G]ACTGCCTAGATTGTCATTCTTACAGCTAAGGAGAC	A	G	A	G	ENST00000560197 // intron // 0 // Hs.540335 // --- // --- // Transcribed locus /// ENST00000560484 // intron // 0 // Hs.540335 // --- // --- // Transcribed locus /// ENST00000561058 // intron // 0 // Hs.540335 // --- // --- // Transcribed locus /// NM_207444 // downstream // 187968 // Hs.448785 // C15orf53 // 400359 // chromosome 15 open reading frame 53 /// NM_207445 // upstream // 362678 // Hs.…	38.6783 // D15S1012 // D15S146 // --- // --- // deCODE /// 36.1795 // D15S1012 // D15S641 // AFMB298WH9 // ATA3E11 // Marshfield /// 37.0845 // --- // --- // 52232 // 544645 // SLM1	D15S1012 // downstream // 172681 /// D15S1044 // upstream // 488754	0.8588 // 0.1412 // CEU /// 0.7010 // 0.2990 // CHB /// 0.7079 // 0.2921 // JPT /// 0.4716 // 0.5284 // YRI	0.2118 // CEU /// 0.4742 // CHB /// 0.4045 // JPT /// 0.4432 // YRI	170 // CEU /// 194 // CHB /// 178 // JPT /// 176 // YRI	YES	same	1	0	G // CEU /// G // CHB /// G // JPT /// A // YRI	0.1412 // CEU /// 0.2990 // CHB /// 0.2921 // JPT /// 0.4716 // YRI	---	---	---	+	AD
AX-11294364	Affx-8913347	Affx-8913347	2	71	25	51	96	273	-3.37381	0.000264251	0.000370673	Affx-8913347	rs16968858	2	13	107243752	107243752	0	q33.3	ATTTCTAGAGTTAGGTCATTGTGGATTTAGCCCAA[A/G]GTTAGAGAGACAGATGAAAGGATTGGAATAGAAAT	A	G	G	A	ENST00000400198 // upstream // 23240 // Hs.508644 // ARGLU1 // 55082 // arginine and glutamate rich 1 /// ENST00000421601 // upstream // 62512 // Hs.569297 // LINC00443 // 100874173 // long intergenic non-protein coding RNA 443 /// NM_018011 // upstream // 23238 // Hs.508644 // ARGLU1 // 55082 // arginine and glutamate rich 1 /// NR_051977 // upstream // 26406 // Hs.651365 // LINC00551 // 283483 …	108.2683 // D13S286 // D13S630 // --- // --- // deCODE /// 93.2305 // D13S1311 // D13S778 // AFM102XD12 // ATA23F06 // Marshfield /// 93.5443 // --- // --- // 52746 // 58095 // SLM1	D13S506E // downstream // 49700 /// D13S1258 // upstream // 359720	0.0529 // 0.9471 // CEU /// 0.1907 // 0.8093 // CHB /// 0.2416 // 0.7584 // JPT /// 0.0909 // 0.9091 // YRI	0.1059 // CEU /// 0.3608 // CHB /// 0.3034 // JPT /// 0.1818 // YRI	170 // CEU /// 194 // CHB /// 178 // JPT /// 176 // YRI	YES	same	1	0	A // CEU /// A // CHB /// A // JPT /// A // YRI	0.0529 // CEU /// 0.1907 // CHB /// 0.2416 // JPT /// 0.0909 // YRI	---	---	---	+	AD
AX-11296452	Affx-16395126	Affx-16395126	63	395	1	37	10	1	-4.00666	0.000321507	3.07914e-05	Affx-16395126	rs16994782	2	20	14640546	14640546	0	p12.1	TTGTTGCTTTATGTTTTTATCTCAGATTTTTGAAA[A/G]CAAACTAAATATAGCACCCTAAAAAACCTTTCAAA	A	G	A	G	ENST00000217246 // intron // 0 // Hs.661576 // MACROD2 // 140733 // MACRO domain containing 2 /// ENST00000310348 // intron // 0 // Hs.661576 // MACROD2 // 140733 // MACRO domain containing 2 /// ENST00000463861 // intron // 0 // Hs.661576 // MACROD2 // 140733 // MACRO domain containing 2 /// ENST00000464883 // intron // 0 // Hs.661576 // MACROD2 // 140733 // MACRO domain containing 2 /// ENST000…	38.0695 // D20S915 // D20S66 // --- // --- // deCODE /// 33.9535 // D20S61 // D20S66 // D20S61 // MFD136A // Marshfield /// 37.2022 // D20S915 // D20S910 // --- // --- // SLM1	D20S130E // downstream // 319343 /// D20S138 // upstream // 111684	0.9294 // 0.0706 // CEU /// 1.0000 // 0.0000 // CHB /// 1.0000 // 0.0000 // JPT /// 0.9943 // 0.0057 // YRI	0.1412 // CEU /// 0.0000 // CHB /// 0.0000 // JPT /// 0.0114 // YRI	170 // CEU /// 194 // CHB /// 178 // JPT /// 176 // YRI	---	same	1	0	G // CEU /// G // CHB /// G // JPT /// G // YRI	0.0706 // CEU /// 0.0000 // CHB /// 0.0000 // JPT /// 0.0057 // YRI	---	---	---	+	AD
AX-11298685	Affx-22141756	Affx-22141756	84	321	35	102	4	9	-1.3935	0.0997421	0.0817341	Affx-22141756	rs17021907	2	3	28799676	28799676	0	p24.1	AAAGCAGGAATTAGAGATCAACTGACCTCATCCAT[A/G]ATGTTGCTCAGGTCTGTCTGTGGATCTGTCCATTT	A	G	A	G	ENST00000432518 // downstream // 380 // --- // --- // --- // --- /// ENST00000459261 // upstream // 253057 // --- // --- // --- // --- /// NR_038840 // exon // 0 // Hs.388256 // LINC00693 // 645206 // long intergenic non-protein coding RNA 693	51.9914 // D3S1266 // D3S1609 // --- // --- // deCODE /// 52.7283 // D3S1283 // D3S3547 // AFM183YC3 // AFMA108YC1 // Marshfield /// 47.8523 // D3S2335 // --- // --- // 56287 // SLM1	D3S4535 // downstream // 63289 /// D3S2981 // upstream // 597148	0.8353 // 0.1647 // CEU /// 0.9124 // 0.0876 // CHB /// 0.8596 // 0.1404 // JPT /// 0.7500 // 0.2500 // YRI	0.2824 // CEU /// 0.1546 // CHB /// 0.2809 // JPT /// 0.3636 // YRI	170 // CEU /// 194 // CHB /// 178 // JPT /// 176 // YRI	YES	same	1	0	G // CEU /// G // CHB /// G // JPT /// G // YRI	0.1647 // CEU /// 0.0876 // CHB /// 0.1404 // JPT /// 0.2500 // YRI	---	---	---	+	AD
AX-11301130	Affx-22861024	Affx-22861024	4	10	31	126	87	297	-0.327153	0.413959	0.371776	Affx-22861024	rs17049160	2	3	8501282	8501282	0	p26.1	GATGAATCCCATTCATTCTTCAGGGCCAGTGTTAC[C/T]TTCTTTCTGTAGCTTGCCTGGATCCCCAGCTCAGC	T	C	C	T	ENST00000420095 // intron // 0 // Hs.651576 // LMCD1-AS1 // 100288428 // LMCD1 antisense RNA 1 (head to head) /// ENST00000446281 // intron // 0 // Hs.651576 // LMCD1-AS1 // 100288428 // LMCD1 antisense RNA 1 (head to head) /// ENST00000452802 // intron // 0 // Hs.651576 // LMCD1-AS1 // 100288428 // LMCD1 antisense RNA 1 (head to head) /// NR_033378 // intron // 0 // Hs.651576 // LMCD1-AS1 // 100…	23.3686 // D3S1537 // D3S4545 // --- // --- // deCODE /// 26.9625 // D3S3591 // D3S3691 // AFMA303YB1 // AFMC023XB5 // Marshfield /// 26.7019 // --- // --- // 59702 // 149866 // SLM1	D3S1537 // downstream // 193606 /// D3S4545 // upstream // 83524	0.1412 // 0.8588 // CEU /// 0.2423 // 0.7577 // CHB /// 0.2753 // 0.7247 // JPT /// 0.0625 // 0.9375 // YRI	0.2824 // CEU /// 0.4021 // CHB /// 0.3483 // JPT /// 0.1250 // YRI	170 // CEU /// 194 // CHB /// 178 // JPT /// 176 // YRI	YES	same	1	0	T // CEU /// T // CHB /// T // JPT /// T // YRI	0.1412 // CEU /// 0.2423 // CHB /// 0.2753 // JPT /// 0.0625 // YRI	---	---	---	+	AD
AX-11301301	Affx-23387799	Affx-23387799	112	380	10	53	1	4	1.13665	0.902582	0.872158	Affx-23387799	rs17050689	2	4	130767899	130767899	0	q28.2	CCTGATAATTTGCATCTAAAGAAACCAATTTGAAC[C/T]AAAATGCTGCTACTGAAATGTGTTTTTCTAATAGA	T	C	T	C	ENST00000507099 // intron // 0 // Hs.112740 // --- // --- // CDNA clone IMAGE:5170949 /// ENST00000513875 // intron // 0 // Hs.112740 // --- // --- // CDNA clone IMAGE:5170949 /// NM_001099783 // downstream // 734056 // Hs.567679 // C4orf33 // 132321 // chromosome 4 open reading frame 33 /// NM_020815 // upstream // 3302571 // Hs.192859 // PCDH10 // 57575 // protocadherin 10	128.0711 // D4S1615 // D4S2365 // --- // --- // deCODE /// 129.9132 // D4S2938 // D4S2365 // AFMA284WG5 // GATA10A12 // Marshfield /// 124.9288 // --- // --- // 55217 // 758853 // SLM1	D4S2307 // downstream // 19441 /// D4S2365 // upstream // 18343	0.9294 // 0.0706 // CEU /// 0.5773 // 0.4227 // CHB /// 0.4326 // 0.5674 // JPT /// 0.4545 // 0.5455 // YRI	0.1176 // CEU /// 0.4948 // CHB /// 0.5056 // JPT /// 0.4773 // YRI	170 // CEU /// 194 // CHB /// 178 // JPT /// 176 // YRI	YES	same	1	0	C // CEU /// C // CHB /// T // JPT /// T // YRI	0.0706 // CEU /// 0.4227 // CHB /// 0.4326 // JPT /// 0.4545 // YRI	---	---	---	+	AD
AX-11302457	Affx-27741011	Affx-27741011	109	379	12	53	1	5	0.766982	0.81524	0.778454	Affx-27741011	rs17063245	2	6	134313173	134313173	0	q23.2	GTATTATACAGGTGGCATCTCTCTAAAGCAGTGAC[A/G]ATGATCAGAAAATGGAATGAAGTTAGGGAGGGAAC	A	G	A	G	ENST00000275230 // intron // 0 // Hs.486508 // SLC2A12 // 154091 // solute carrier family 2 (facilitated glucose transporter), member 12 /// NM_145176 // intron // 0 // Hs.486508 // SLC2A12 // 154091 // solute carrier family 2 (facilitated glucose transporter), member 12	133.3186 // D6S1722 // D6S976 // --- // --- // deCODE /// 134.2062 // D6S1722 // D6S270 // AFMA102YA5 // AFM127XB2 // Marshfield /// 133.0129 // D6S1265 // --- // --- // 63230 // SLM1	D6S1256 // downstream // 44404 /// D6S976 // upstream // 90093	0.9706 // 0.0294 // CEU /// 0.8402 // 0.1598 // CHB /// 0.9045 // 0.0955 // JPT /// 0.4318 // 0.5682 // YRI	0.0588 // CEU /// 0.2165 // CHB /// 0.1910 // JPT /// 0.4091 // YRI	170 // CEU /// 194 // CHB /// 178 // JPT /// 176 // YRI	YES	same	1	0	G // CEU /// G // CHB /// G // JPT /// A // YRI	0.0294 // CEU /// 0.1598 // CHB /// 0.0955 // JPT /// 0.4318 // YRI	---	---	---	+	AD
AX-11302528	Affx-11752259	Affx-11752259	73	288	43	133	7	16	-1.48339	0.0832481	0.0689848	Affx-11752259	rs1706396	2	15	57678636	57678636	0	q21.3	GCCTTTTGAAGGCATTTTTCACGGGATCCGTTTCA[A/G]TCAAGGACACTAAAATGGTTGGGGCTCAACAAAGA	A	G	G	A	ENST00000281282 // intron // 0 // Hs.148989 // CGNL1 // 84952 // cingulin-like 1 /// ENST00000557813 // intron // 0 // Hs.148989 // CGNL1 // 84952 // cingulin-like 1 /// ENST00000559194 // intron // 0 // Hs.148989 // CGNL1 // 84952 // cingulin-like 1 /// NM_001252335 // intron // 0 // Hs.148989 // CGNL1 // 84952 // cingulin-like 1 /// NM_032866 // intron // 0 // Hs.148989 // CGNL1 // 84952 // cin…	54.4660 // GATA153F11 // D15S1022 // --- // --- // deCODE /// 49.2547 // UNKNOWN // D15S155 // GATA153F11 // AFM211ZC1 // Marshfield /// 51.1398 // --- // D15S998 // 522616 // --- // SLM1	D15S1169 // downstream // 170265 /// D15S738 // upstream // 135450	0.7941 // 0.2059 // CEU /// 0.5876 // 0.4124 // CHB /// 0.5618 // 0.4382 // JPT /// 0.5966 // 0.4034 // YRI	0.2941 // CEU /// 0.4742 // CHB /// 0.4944 // JPT /// 0.5114 // YRI	170 // CEU /// 194 // CHB /// 178 // JPT /// 176 // YRI	YES	reverse	1	0	G // CEU /// G // CHB /// G // JPT /// G // YRI	0.2059 // CEU /// 0.4124 // CHB /// 0.4382 // JPT /// 0.4034 // YRI	---	---	---	+	AD
AX-11303960	Affx-26144353	Affx-26144353	2	66	16	105	105	176	-6.76621	7.72046e-14	6.60979e-12	Affx-26144353	rs17076822	2	5	173511012	173511012	0	q35.2	GCTTTTATCTTCTGGACTCTATGAATATTATCGCC[A/G]ACCCATTTCCTATCATTGGTCAGGTTTCTGGAAAA	A	G	G	A	ENST00000303177 // intron // 0 // Hs.559412 // HMP19 // 51617 // HMP19 protein /// ENST00000517582 // intron // 0 // Hs.264236 // --- // --- // Transcribed locus /// ENST00000517587 // intron // 0 // Hs.559412 // HMP19 // 51617 // HMP19 protein /// ENST00000519717 // intron // 0 // Hs.559412 // HMP19 // 51617 // HMP19 protein /// ENST00000519867 // intron // 0 // Hs.559412 // HMP19 // 51617 // HM…	191.1114 // D5S211 // D5S614 // --- // --- // deCODE /// 183.2724 // D5S394 // D5S2058 // AFM057XH8 // AFMC005WG1 // Marshfield /// 177.4515 // D5S394 // --- // --- // 340865 // SLM1	D5S2836 // downstream // 22052 /// D5S2834 // upstream // 2511	0.1059 // 0.8941 // CEU /// 0.1082 // 0.8918 // CHB /// 0.0730 // 0.9270 // JPT /// 0.0000 // 1.0000 // YRI	0.1882 // CEU /// 0.2165 // CHB /// 0.1461 // JPT /// 0.0000 // YRI	170 // CEU /// 194 // CHB /// 178 // JPT /// 176 // YRI	YES	same	1	0	A // CEU /// A // CHB /// A // JPT /// A // YRI	0.1059 // CEU /// 0.1082 // CHB /// 0.0730 // JPT /// 0.0000 // YRI	---	---	---	+	AD
AX-11306246	Affx-8180308	Affx-8180308	97	336	22	87	2	6	0.341257	0.670219	0.633545	Affx-8180308	rs17101993	2	12	54102902	54102902	0	q13.13	TGACGCGAGTTCCTATTTGCTGCTACTTGGCTGAC[A/G]TCTCCTTTCACATTAGAGTCTCAAGCCCATTCAGA	A	G	A	G	ENST00000546443 // downstream // 2001 // Hs.156667 // CALCOCO1 // 57658 // calcium binding and coiled-coil domain 1 /// ENST00000552242 // upstream // 31710 // Hs.524464 // ATP5G2 // 517 // ATP synthase, H+ transporting, mitochondrial Fo complex, subunit C2 (subunit 9) /// NM_001002031 // upstream // 32390 // Hs.524464 // ATP5G2 // 517 // ATP synthase, H+ transporting, mitochondrial Fo complex, s…	68.9057 // D12S359 // D12S325 // --- // --- // deCODE /// 68.5723 // D12S1618 // D12S103 // AFMA224YG1 // 249VF9 // Marshfield /// 66.2400 // D12S1618 // --- // --- // 56599 // SLM1	D12S19 // downstream // 6625 /// D12S1586 // upstream // 43852	0.8647 // 0.1353 // CEU /// 0.9381 // 0.0619 // CHB /// 0.9551 // 0.0449 // JPT /// 0.9375 // 0.0625 // YRI	0.2000 // CEU /// 0.1237 // CHB /// 0.0899 // JPT /// 0.1250 // YRI	170 // CEU /// 194 // CHB /// 178 // JPT /// 176 // YRI	YES	same	1	0	G // CEU /// G // CHB /// G // JPT /// G // YRI	0.1353 // CEU /// 0.0619 // CHB /// 0.0449 // JPT /// 0.0625 // YRI	---	---	---	+	AD
AX-11307149	Affx-4199595	Affx-4199595	98	319	8	62	2	3	1.53114	0.957318	0.937133	Affx-4199595	rs17111739	2	11	110627933	110627933	0	q23.1	CAAAGAATGATCGCATACTTGGCCTGGAATAGTTA[C/T]TGCAATTTAGCGAAGGAATATCCTGGATAAAACTT	T	C	T	C	ENST00000526810 // downstream // 30816 // --- // --- // --- // --- /// ENST00000533353 // upstream // 44021 // Hs.6136 // ARHGAP20 // 57569 // Rho GTPase activating protein 20 /// NM_001258416 // upstream // 44021 // Hs.6136 // ARHGAP20 // 57569 // Rho GTPase activating protein 20 /// NM_198498 // upstream // 498774 // Hs.298685 // C11orf53 // 341032 // chromosome 11 open reading frame 53	109.5805 // D11S1300 // D11S1647 // --- // --- // deCODE /// 103.3343 // D11S1778 // UNKNOWN // AFMA047XC5 // DRD2 // Marshfield /// 92.2970 // --- // --- // 272446 // 159699 // SLM1	D11S4275 // downstream // 180156 /// D11S3763 // upstream // 49834	0.9412 // 0.0588 // CEU /// 0.9485 // 0.0515 // CHB /// 1.0000 // 0.0000 // JPT /// 0.8693 // 0.1307 // YRI	0.1176 // CEU /// 0.1031 // CHB /// 0.0000 // JPT /// 0.2159 // YRI	170 // CEU /// 194 // CHB /// 178 // JPT /// 176 // YRI	YES	same	1	0	C // CEU /// C // CHB /// C // JPT /// C // YRI	0.0588 // CEU /// 0.0515 // CHB /// 0.0000 // JPT /// 0.1307 // YRI	---	---	---	+	AD
AX-11310760	Affx-2701024	Affx-2701024	1	46	11	53	86	190	-4.53613	4.96473e-07	2.86474e-06	Affx-2701024	rs17153428	2	10	127388427	127388427	0	q26.13	ATTGGACACTTAAAATAGTTAAAGTGGTTAAAAAA[A/T]AGCTGTGTAAGAATACTATTTAAAGTTATGGTGGT	A	T	T	A	ENST00000415305 // intron // 0 // Hs.144911 // LOC283038 // 283038 // uncharacterized LOC283038 /// ENST00000449693 // intron // 0 // Hs.144911 // LOC283038 // 283038 // uncharacterized LOC283038 /// ENST00000596068 // intron // 0 // Hs.144911 // LOC283038 // 283038 // uncharacterized LOC283038 /// ENST00000597502 // intron // 0 // Hs.144911 // LOC283038 // 283038 // uncharacterized LOC283038 ///…	154.9625 // D10S1656 // D10S575 // --- // --- // deCODE /// 152.3912 // D10S2322 // D10S575 // AAC1C02 // AFM270XB1 // Marshfield /// 146.8018 // --- // --- // 540785 // 541035 // SLM1	D10S1286E // downstream // 33119 /// D10S2169 // upstream // 64078	0.0765 // 0.9235 // CEU /// 0.2835 // 0.7165 // CHB /// 0.3090 // 0.6910 // JPT /// 0.0000 // 1.0000 // YRI	0.1294 // CEU /// 0.3402 // CHB /// 0.5056 // JPT /// 0.0000 // YRI	170 // CEU /// 194 // CHB /// 178 // JPT /// 176 // YRI	YES	same	2	0	A // CEU /// A // CHB /// A // JPT /// A // YRI	0.0765 // CEU /// 0.2835 // CHB /// 0.3090 // JPT /// 0.0000 // YRI	---	---	---	+	AD
AX-11313374	Affx-6779717	Affx-6779717	100	386	22	49	1	1	-2.17969	0.0240772	0.0146403	Affx-6779717	rs17193219	2	12	104493181	104493181	0	q23.3	AAATCATATCACCAAGTTACATTGTATTCTGTGTT[A/C]AGGCCCTTTGTATGGACTACATCACAAGCATGTCA	A	C	A	C	ENST00000229330 // intron // 0 // Hs.506558 // HCFC2 // 29915 // host cell factor C2 /// ENST00000544223 // intron // 0 // Hs.506558 // HCFC2 // 29915 // host cell factor C2 /// ENST00000550335 // intron // 0 // Hs.506558 // HCFC2 // 29915 // host cell factor C2 /// ENST00000552343 // intron // 0 // Hs.506558 // HCFC2 // 29915 // host cell factor C2 /// NM_013320 // intron // 0 // Hs.506558 // HC…	116.4006 // D12S360 // D12S338 // --- // --- // deCODE /// 111.7781 // UNKNOWN // D12S338 // PAH // AFM291WD9 // Marshfield /// 110.4468 // --- // D12S1636 // 63546 // --- // SLM1	D12S1106 // downstream // 13617 /// D12S338 // upstream // 48177	0.9118 // 0.0882 // CEU /// 0.9794 // 0.0206 // CHB /// 1.0000 // 0.0000 // JPT /// 0.9773 // 0.0227 // YRI	0.1529 // CEU /// 0.0412 // CHB /// 0.0000 // JPT /// 0.0455 // YRI	170 // CEU /// 194 // CHB /// 178 // JPT /// 176 // YRI	YES	same	1	0	C // CEU /// C // CHB /// C // JPT /// C // YRI	0.0882 // CEU /// 0.0206 // CHB /// 0.0000 // JPT /// 0.0227 // YRI	---	---	---	+	AD
AX-11314228	Affx-28473775	Affx-28473775	2	48	10	184	110	151	-8.92456	6.0598e-24	2.23736e-19	Affx-28473775	rs17208888	2	6	32379506	32379506	0	p21.32	CCTAACAGCTATAATCCTCTCAACAGTGAAACTCC[A/G]GGGACAAGTGGACTTTGGCTGGGTTCAGTTGTGAA	A	G	G	A	ENST00000395388 // upstream // 28113 // Hs.520048 // HLA-DRA // 3122 // major histocompatibility complex, class II, DR alpha /// ENST00000446536 // upstream // 4601 // Hs.534471 // BTNL2 // 56244 // butyrophilin-like 2 (MHC class II associated) /// NM_019111 // upstream // 28113 // Hs.520048 // HLA-DRA // 3122 // major histocompatibility complex, class II, DR alpha /// NM_019602 // upstream // 46…	51.8809 // D6S273 // D6S2414 // --- // --- // deCODE /// 45.4633 // D6S1615 // D6S1611 // AFMB044XE9 // AFMB027XB9 // Marshfield /// 50.4528 // --- // D6S1568 // 62715 // --- // SLM1	D6S1061 // downstream // 169341 /// D6S2880 // upstream // 144093	0.0529 // 0.9471 // CEU /// 0.0825 // 0.9175 // CHB /// 0.0169 // 0.9831 // JPT /// 0.0341 // 0.9659 // YRI	0.0824 // CEU /// 0.1443 // CHB /// 0.0337 // JPT /// 0.0682 // YRI	170 // CEU /// 194 // CHB /// 178 // JPT /// 176 // YRI	YES	same	1	0	A // CEU /// A // CHB /// A // JPT /// A // YRI	0.0529 // CEU /// 0.0825 // CHB /// 0.0169 // JPT /// 0.0341 // YRI	606000 // {Sarcoidosis, susceptibility to, 2} // 612387 // upstream /// 606000 // {Sarcoidosis, susceptibility to, 2} // 612387 // upstream	---	---	+	AD
AX-11318958	Affx-12494508	Affx-12494508	53	234	12	162	32	19	-3.99654	7.00032e-05	3.21381e-05	Affx-12494508	rs17312971	2	1	62189541	62189541	0	p31.3	ATTATCATGCCTTTACTATTCATATTATATACTCA[C/T]GTTGATATTCACATGTAAATAGAGGCTGCTAGTTT	T	C	T	C	ENST00000294613 // intron // 0 // Hs.656790 // TM2D1 // 83941 // TM2 domain containing 1 /// ENST00000371177 // intron // 0 // Hs.656790 // TM2D1 // 83941 // TM2 domain containing 1 /// ENST00000371178 // intron // 0 // Hs.656790 // TM2D1 // 83941 // TM2 domain containing 1 /// ENST00000371180 // intron // 0 // Hs.656790 // TM2D1 // 83941 // TM2 domain containing 1 /// ENST00000468586 // intron /…	87.7204 // D1S209 // D1S230 // --- // --- // deCODE /// 94.3602 // D1S209 // D1S230 // AFM120XD4 // AFM197XB6 // Marshfield /// 82.5701 // D1S473 // --- // --- // 605895 // SLM1	D1S2501E // downstream // 30015 /// D1S3389 // upstream // 257154	0.7706 // 0.2294 // CEU /// 0.9072 // 0.0928 // CHB /// 0.9494 // 0.0506 // JPT /// 0.9830 // 0.0170 // YRI	0.3647 // CEU /// 0.1649 // CHB /// 0.1011 // JPT /// 0.0341 // YRI	170 // CEU /// 194 // CHB /// 178 // JPT /// 176 // YRI	YES	same	1	0	C // CEU /// C // CHB /// C // JPT /// C // YRI	0.2294 // CEU /// 0.0928 // CHB /// 0.0506 // JPT /// 0.0170 // YRI	---	---	---	+	AD
AX-11319866	Affx-34570676	Affx-34570676	35	148	7	46	2	9	0.716002	0.80427	0.763005	Affx-34570676	rs17330700	2	X	123205790	123205790	0	q25	TAATTGTTTACACACCCTAATTGCCTTACTTTAGC[A/G]TGAGGTTATGGAAAAGAAGTGATATTTGGCGGCAT	A	G	A	G	ENST00000218089 // intron // 0 // Hs.496710 // STAG2 // 10735 // stromal antigen 2 /// ENST00000354548 // intron // 0 // Hs.496710 // STAG2 // 10735 // stromal antigen 2 /// ENST00000371144 // intron // 0 // Hs.496710 // STAG2 // 10735 // stromal antigen 2 /// ENST00000371145 // intron // 0 // Hs.496710 // STAG2 // 10735 // stromal antigen 2 /// ENST00000371157 // intron // 0 // Hs.496710 // STAG…	124.8922 // DXS8098 // DXS8093 // --- // --- // deCODE /// 78.8037 // DXS8098 // DXS8057 // AFMA053YB9 // AFM211ZA7 // Marshfield /// 91.1521 // --- // DXS8057 // 149862 // --- // SLM1	DXS6791 // downstream // 73518 /// DXS8321 // upstream // 30305	0.8750 // 0.1250 // CEU /// 0.6132 // 0.3868 // CHB /// 0.6026 // 0.3974 // JPT /// 0.6556 // 0.3444 // YRI	0.2500 // CEU /// 0.4340 // CHB /// 0.5897 // JPT /// 0.4667 // YRI	80 // CEU /// 106 // CHB /// 78 // JPT /// 90 // YRI	YES	same	1	0	G // CEU /// G // CHB /// G // JPT /// G // YRI	0.1250 // CEU /// 0.3868 // CHB /// 0.3974 // JPT /// 0.3444 // YRI	---	---	---	+	AD
AX-11320036	Affx-18662508	Affx-18662508	1	55	19	44	103	281	-3.37194	0.000233476	0.000373197	Affx-18662508	rs17334436	2	2	187577810	187577810	0	q32.1	GGGTGACCATCTAAACCTCAGTTCATGGTTGTGAT[A/G]TTGGACAAGAAAGACCTTGGTGAGTCTGAGACTTG	A	G	G	A	ENST00000304698 // intron // 0 // Hs.28872 // FAM171B // 165215 // family with sequence similarity 171, member B /// NM_177454 // intron // 0 // Hs.28872 // FAM171B // 165215 // family with sequence similarity 171, member B	189.6529 // D2S2960 // D2S152 // --- // --- // deCODE /// 187.3157 // D2S2310 // D2S103 // AFMB355XD5 // MFD145A // Marshfield /// 179.4109 // --- // --- // 49229 // 523466 // SLM1	D2S2597 // downstream // 35791 /// D2S2028 // upstream // 45652	0.0647 // 0.9353 // CEU /// 0.0000 // 1.0000 // CHB /// 0.0000 // 1.0000 // JPT /// 0.0170 // 0.9830 // YRI	0.1294 // CEU /// 0.0000 // CHB /// 0.0000 // JPT /// 0.0341 // YRI	170 // CEU /// 194 // CHB /// 178 // JPT /// 176 // YRI	YES	same	1	0	A // CEU /// A // CHB /// A // JPT /// A // YRI	0.0647 // CEU /// 0.0000 // CHB /// 0.0000 // JPT /// 0.0170 // YRI	---	---	---	+	AD
AX-11320114	Affx-18536876	Affx-18536876	67	241	45	174	11	22	-0.740862	0.254588	0.229389	Affx-18536876	rs17336374	2	2	177068638	177068638	0	q31.1	AGATGTGGCCTGATGGCTGAATGTACAGCCAGGAT[G/T]GAAGCTACAGTCATCAGAACTTTTGTGTTCCTAAT	T	G	T	G	ENST00000405359 // upstream // 2658 // --- // --- // --- // --- /// ENST00000412645 // upstream // 38201 // --- // --- // --- // --- /// NM_024501 // downstream // 13003 // Hs.83465 // HOXD1 // 3231 // homeobox D1 /// NR_027850 // upstream // 65485 // Hs.470728 // MTX2 // 10651 // metaxin 2	183.0192 // D2S2981 // D2S324 // --- // --- // deCODE /// 182.4157 // D2S2314 // D2S1245 // AFMB358YA5 // UT500 // Marshfield /// 173.0625 // D2S2314 // --- // --- // 521720 // SLM1	D2S2314 // downstream // 206301 /// D2S1244 // upstream // 169537	0.7059 // 0.2941 // CEU /// 0.9330 // 0.0670 // CHB /// 0.9494 // 0.0506 // JPT /// 0.9545 // 0.0455 // YRI	0.4471 // CEU /// 0.1134 // CHB /// 0.1011 // JPT /// 0.0682 // YRI	170 // CEU /// 194 // CHB /// 178 // JPT /// 176 // YRI	YES	same	1	0	G // CEU /// G // CHB /// G // JPT /// G // YRI	0.2941 // CEU /// 0.0670 // CHB /// 0.0506 // JPT /// 0.0455 // YRI	---	---	---	+	AD
AX-11320607	Affx-29588892	Affx-29588892	39	171	41	6	20	27	-5.65784	2.46152e-08	7.6647e-09	Affx-29588892	rs17347636	2	7	120202286	120202286	0	q31.31	GAGAAATGGGGTTCCCTGAAGTACAAACACCAACA[C/T]TTAAGGAAATATAGCAGAAAATAAGACAACAAAAT	T	C	T	C	ENST00000331113 // intron // 0 // Hs.654739 // KCND2 // 3751 // potassium voltage-gated channel, Shal-related subfamily, member 2 /// NM_012281 // intron // 0 // Hs.654739 // KCND2 // 3751 // potassium voltage-gated channel, Shal-related subfamily, member 2	124.2903 // D7S677 // D7S643 // --- // --- // deCODE /// 124.9919 // D7S677 // D7S643 // AFM303VH9 // AFM224ZF10 // Marshfield /// 121.6115 // --- // --- // 895465 // 42868 // SLM1	D7S1652 // downstream // 16110 /// D7S99 // upstream // 75118	0.8941 // 0.1059 // CEU /// 0.9742 // 0.0258 // CHB /// 0.9944 // 0.0056 // JPT /// 0.9773 // 0.0227 // YRI	0.1176 // CEU /// 0.0515 // CHB /// 0.0112 // JPT /// 0.0455 // YRI	170 // CEU /// 194 // CHB /// 178 // JPT /// 176 // YRI	YES	same	1	0	C // CEU /// C // CHB /// C // JPT /// C // YRI	0.1059 // CEU /// 0.0258 // CHB /// 0.0056 // JPT /// 0.0227 // YRI	---	---	---	+	AD
AX-11322775	Affx-20311235	Affx-20311235	82	344	32	85	9	7	-3.49597	0.000549149	0.000236172	Affx-20311235	rs17401147	2	2	60347878	60347878	0	p16.1	TCATTGAACAGTTTTGTAATCTACCTGCATGATAA[C/T]TGGATGTTTTGCAAAGCCTAGAACCCAACAAGTGA	T	C	T	C	ENST00000412409 // upstream // 387347 // Hs.374226 // --- // --- // Transcribed locus /// ENST00000457668 // downstream // 229852 // --- // --- // --- // --- /// NR_033873 // downstream // 1056977 // Hs.503210 // FLJ30838 // 400955 // uncharacterized LOC400955 /// NR_039631 // downstream // 266619 // --- // MIR4432 // 100616473 // microRNA 4432	82.7879 // D2S370 // D2S444 // --- // --- // deCODE /// 79.7535 // D2S2183 // D2S1278 // AFMA191XD1 // UT8053 // Marshfield /// 78.7561 // --- // --- // 48703 // 160784 // SLM1	D2S1261 // downstream // 46316 /// D2S444 // upstream // 51228	0.8235 // 0.1765 // CEU /// 0.9948 // 0.0052 // CHB /// 1.0000 // 0.0000 // JPT /// 1.0000 // 0.0000 // YRI	0.2588 // CEU /// 0.0103 // CHB /// 0.0000 // JPT /// 0.0000 // YRI	170 // CEU /// 194 // CHB /// 178 // JPT /// 176 // YRI	YES	same	1	0	C // CEU /// C // CHB /// C // JPT /// C // YRI	0.1765 // CEU /// 0.0052 // CHB /// 0.0000 // JPT /// 0.0000 // YRI	---	---	---	+	AD
AX-11323018	Affx-16791777	Affx-16791777	108	376	14	60	1	1	0.324229	0.673259	0.627118	Affx-16791777	rs17407242	2	20	45467412	45467412	0	q13.12	GGAATAGCAGTCCCCATCTAGTAGAGTTATTTTGC[A/G]CACTAACCAATTGACTAGATGTGAACATACTTGCA	A	G	A	G	ENST00000408058 // upstream // 27851 // --- // --- // --- // --- /// ENST00000410942 // upstream // 20560 // --- // --- // --- // --- /// NM_030777 // downstream // 102427 // Hs.305971 // SLC2A10 // 81031 // solute carrier family 2 (facilitated glucose transporter), member 10 /// NM_172110 // upstream // 55851 // Hs.472877 // EYA2 // 2139 // eyes absent homolog 2 (Drosophila)	71.5064 // D20S886 // D20S891 // --- // --- // deCODE /// 65.7221 // D20S888 // D20S887 // AFMB299YD1 // AFMB298YH5 // Marshfield /// 64.1282 // D20S888 // D20S891 // --- // --- // SLM1	D20S821 // downstream // 55741 /// D20S791 // upstream // 220039	0.9000 // 0.1000 // CEU /// 0.9948 // 0.0052 // CHB /// 1.0000 // 0.0000 // JPT /// 1.0000 // 0.0000 // YRI	0.1765 // CEU /// 0.0103 // CHB /// 0.0000 // JPT /// 0.0000 // YRI	170 // CEU /// 194 // CHB /// 178 // JPT /// 176 // YRI	YES	same	1	0	G // CEU /// G // CHB /// G // JPT /// G // YRI	0.1000 // CEU /// 0.0052 // CHB /// 0.0000 // JPT /// 0.0000 // YRI	606145 // Arterial tortuosity syndrome // 208050 // downstream	---	---	+	AD
AX-11324098	Affx-19045941	Affx-19045941	19	124	62	220	42	93	-3.58725	0.000210056	0.000167089	Affx-19045941	rs174345	2	22	18033199	18033199	0	q11.21	CGGAGATGAGGGTAGGAAAGGTTTGATCTTGTAAT[A/G]TGTCACTGTGTTTCCTTAGTGGCCAGCCAGCCTTC	A	G	G	A	ENST00000262608 // UTR-3 // 0 // Hs.658723 // CECR2 // 27443 // cat eye syndrome chromosome region, candidate 2 /// ENST00000355219 // UTR-3 // 0 // Hs.658723 // CECR2 // 27443 // cat eye syndrome chromosome region, candidate 2 /// NM_031413 // UTR-3 // 0 // Hs.658723 // CECR2 // 27443 // cat eye syndrome chromosome region, candidate 2	3.6347 // D22S420 // D22S427 // --- // --- // deCODE /// 5.0721 // D22S420 // D22S427 // AFM217XF4 // AFM288WE5 // Marshfield /// 2.4730 // --- // --- // --- // 276144 // SLM1	D16S2999E // downstream // 134010 /// D22S1005E // upstream // 40247	0.4824 // 0.5176 // CEU /// 0.5515 // 0.4485 // CHB /// 0.6011 // 0.3989 // JPT /// 0.7102 // 0.2898 // YRI	0.4706 // CEU /// 0.4845 // CHB /// 0.4382 // JPT /// 0.3523 // YRI	170 // CEU /// 194 // CHB /// 178 // JPT /// 176 // YRI	YES	same	1	0	A // CEU /// G // CHB /// G // JPT /// G // YRI	0.4824 // CEU /// 0.4485 // CHB /// 0.3989 // JPT /// 0.2898 // YRI	---	---	---	+	AD
AX-11324389	Affx-24477167	Affx-24477167	87	329	33	103	3	5	-1.20456	0.136922	0.114187	Affx-24477167	rs17441923	2	4	40803370	40803370	0	p14	ATGATATTACCTACATCATTAGATCCTTGTGGAGA[C/T]TGAATATATTAACACACGAGCAGTATCTGGCATAT	T	C	T	C	ENST00000316607 // intron // 0 // Hs.570821 // NSUN7 // 79730 // NOP2/Sun domain family, member 7 /// ENST00000381782 // intron // 0 // Hs.570821 // NSUN7 // 79730 // NOP2/Sun domain family, member 7 /// ENST00000423784 // intron // 0 // Hs.570821 // NSUN7 // 79730 // NOP2/Sun domain family, member 7 /// ENST00000478857 // intron // 0 // Hs.570821 // NSUN7 // 79730 // NOP2/Sun domain family, memb…	61.1293 // D4S405 // D4S174 // --- // --- // deCODE /// 56.8896 // D4S1581 // D4S174 // AFM280TF5 // MFD59 // Marshfield /// 54.8859 // --- // --- // 92966 // 572619 // SLM1	D4S1231 // downstream // 110297 /// D4S2536E // upstream // 11458	0.8059 // 0.1941 // CEU /// 0.9948 // 0.0052 // CHB /// 1.0000 // 0.0000 // JPT /// 0.8636 // 0.1364 // YRI	0.3176 // CEU /// 0.0103 // CHB /// 0.0000 // JPT /// 0.2045 // YRI	170 // CEU /// 194 // CHB /// 178 // JPT /// 176 // YRI	YES	same	1	0	C // CEU /// C // CHB /// C // JPT /// C // YRI	0.1941 // CEU /// 0.0052 // CHB /// 0.0000 // JPT /// 0.1364 // YRI	---	---	---	+	AD
AX-11324649	Affx-29277794	Affx-29277794	83	287	33	98	1	8	-0.175012	0.467804	0.430535	Affx-29277794	rs17448051	2	6	94005099	94005099	0	q16.1	TAATTTTTCATTGCTCTCCATTTTGGTAGTTTCTG[G/T]AATTTTGTGTATTTAGTAGACATTCTTTTTCCTTC	T	G	T	G	ENST00000369303 // intron // 0 // Hs.73962 // EPHA7 // 2045 // EPH receptor A7 /// NM_004440 // intron // 0 // Hs.73962 // EPHA7 // 2045 // EPH receptor A7	100.3646 // D6S252 // D6S361 // --- // --- // deCODE /// 102.0071 // D6S1274 // D6S361 // GATA74B03 // MFD284 // Marshfield /// 101.2906 // D6S1274 // --- // --- // 553269 // SLM1	D6S1942 // downstream // 53296 /// D6S1293 // upstream // 51846	0.8647 // 0.1353 // CEU /// 0.9536 // 0.0464 // CHB /// 0.9775 // 0.0225 // JPT /// 0.9886 // 0.0114 // YRI	0.2471 // CEU /// 0.0928 // CHB /// 0.0449 // JPT /// 0.0227 // YRI	170 // CEU /// 194 // CHB /// 178 // JPT /// 176 // YRI	YES	same	1	0	G // CEU /// G // CHB /// G // JPT /// G // YRI	0.1353 // CEU /// 0.0464 // CHB /// 0.0225 // JPT /// 0.0114 // YRI	---	---	---	+	AD
AX-11325363	Affx-30338849	Affx-30338849	7	36	38	138	67	192	-1.55049	0.069924	0.0605116	Affx-30338849	rs17466452	2	7	32817928	32817928	0	p14.3	TGGGAATTTCAGCATTCCTGAACAAGAAAGTTCGA[A/G]GGTCAGTCTGCAAAAAGTAAGCCCCAAGATCAAGG	A	G	G	A	ENST00000404479 // intron // 0 // Hs.128056 // AVL9 // 23080 // AVL9 homolog (S. cerevisiase) /// NM_015483 // downstream // 89850 // Hs.372541 // KBTBD2 // 25948 // kelch repeat and BTB (POZ) domain containing 2 /// NR_036501 // downstream // 15392 // Hs.627604 // LOC401321 // 401321 // uncharacterized LOC401321	53.2800 // D7S690 // D7S460 // --- // --- // deCODE /// 50.8907 // D7S690 // D7S656 // AFM338WH1 // AFM263XE9 // Marshfield /// 45.1917 // --- // --- // 533162 // 849994 // SLM1	D7S3239 // downstream // 167558 /// D7S763 // upstream // 12923	0.0235 // 0.9765 // CEU /// 0.0000 // 1.0000 // CHB /// 0.0000 // 1.0000 // JPT /// 0.0000 // 1.0000 // YRI	0.0471 // CEU /// 0.0000 // CHB /// 0.0000 // JPT /// 0.0000 // YRI	170 // CEU /// 194 // CHB /// 178 // JPT /// 176 // YRI	---	same	1	0	A // CEU /// A // CHB /// A // JPT /// A // YRI	0.0235 // CEU /// 0.0000 // CHB /// 0.0000 // JPT /// 0.0000 // YRI	---	---	---	+	AD
AX-11325946	Affx-30907089	Affx-30907089	111	416	11	19	1	2	-1.95272	0.0453932	0.0254266	Affx-30907089	rs17481381	2	7	7732791	7732791	0	p21.3	AGGTATATATATGTCCCTGAATTCTTGAATCTCTC[A/G]GGGAGCTGTAGTTCTTCTAAAAGCAGAAGTACATT	A	G	A	G	ENST00000223129 // intron // 0 // Hs.487540 // RPA3 // 6119 // replication protein A3, 14kDa /// ENST00000463725 // intron // 0 // Hs.635199 // --- // --- // Transcribed locus /// ENST00000468567 // intron // 0 // Hs.635199 // --- // --- // Transcribed locus /// ENST00000469183 // intron // 0 // Hs.635199 // --- // --- // Transcribed locus /// ENST00000482067 // intron // 0 // Hs.635199 // --- //…	13.6500 // D7S2201 // D7S1527 // --- // --- // deCODE /// 13.2346 // D7S481 // D7S2514 // AFM049XE3 // AFMC011YC9 // Marshfield /// 11.0400 // --- // --- // 58614 // 58263 // SLM1	D7S1984 // downstream // 298260 /// D7S1527 // upstream // 24	0.9647 // 0.0353 // CEU /// 1.0000 // 0.0000 // CHB /// 1.0000 // 0.0000 // JPT /// 0.9943 // 0.0057 // YRI	0.0706 // CEU /// 0.0000 // CHB /// 0.0000 // JPT /// 0.0114 // YRI	170 // CEU /// 194 // CHB /// 178 // JPT /// 176 // YRI	---	same	1	0	G // CEU /// G // CHB /// G // JPT /// G // YRI	0.0353 // CEU /// 0.0000 // CHB /// 0.0000 // JPT /// 0.0057 // YRI	---	---	---	+	AD
AX-11326303	Affx-6579926	Affx-6579926	89	358	31	75	3	4	-2.4704	0.0110416	0.00674809	Affx-6579926	rs17490864	2	1	202302232	202302232	0	q32.1	GCTTATTATATTTAAATTCTGAGGACTGAGATGAA[A/G]TCAAAGAAAAGAGTTAATGGAGAAAAACATGATTT	A	G	A	G	ENST00000367274 // intron // 0 // Hs.5199 // UBE2T // 29089 // ubiquitin-conjugating enzyme E2T (putative) /// ENST00000460852 // exon // 0 // Hs.5199 // UBE2T // 29089 // ubiquitin-conjugating enzyme E2T (putative) /// ENST00000487227 // exon // 0 // Hs.5199 // UBE2T // 29089 // ubiquitin-conjugating enzyme E2T (putative) /// NM_014176 // intron // 0 // Hs.5199 // UBE2T // 29089 // ubiquitin-con…	200.8252 // D1S2615 // D1S1724 // --- // --- // deCODE /// 215.6625 // D1S2615 // D1S1647 // AFMA109ZH9 // GATA25A11 // Marshfield /// 197.4713 // D1S2764 // D1S1725 // --- // --- // SLM1	D1S1932E // downstream // 26433 /// D1S2583 // upstream // 23054	0.8706 // 0.1294 // CEU /// 1.0000 // 0.0000 // CHB /// 1.0000 // 0.0000 // JPT /// 1.0000 // 0.0000 // YRI	0.2588 // CEU /// 0.0000 // CHB /// 0.0000 // JPT /// 0.0000 // YRI	170 // CEU /// 194 // CHB /// 178 // JPT /// 176 // YRI	YES	same	1	0	G // CEU /// G // CHB /// G // JPT /// G // YRI	0.1294 // CEU /// 0.0000 // CHB /// 0.0000 // JPT /// 0.0000 // YRI	---	---	---	+	AD
AX-11328630	Affx-11507055	Affx-11507055	49	199	61	194	13	41	-1.07701	0.159265	0.140738	Affx-11507055	rs17551246	2	15	37964959	37964959	0	q14	TAGGAAAAACAAGACCTCATAGACTACATCTGCAA[C/T]AAGTCTAGATCACAAATGTAACTCTAAAATATAAT	T	C	T	C	ENST00000476363 // downstream // 181655 // --- // --- // --- // --- /// ENST00000560841 // upstream // 249181 // Hs.179646 // TMCO5A // 145942 // transmembrane and coiled-coil domains 5A /// NM_002399 // upstream // 571459 // Hs.510989 // MEIS2 // 4212 // Meis homeobox 2 /// NM_152453 // upstream // 262498 // Hs.179646 // TMCO5A // 145942 // transmembrane and coiled-coil domains 5A	37.0372 // D15S118 // D15S194 // --- // --- // deCODE /// 34.6696 // D15S1042 // D15S1012 // AFMA043TH9 // AFMB298WH9 // Marshfield /// 35.6662 // --- // --- // 149878 // 52232 // SLM1	D15S555 // downstream // 636115 /// D15S102 // upstream // 10623	0.5882 // 0.4118 // CEU /// 0.9021 // 0.0979 // CHB /// 0.9045 // 0.0955 // JPT /// 0.8636 // 0.1364 // YRI	0.4941 // CEU /// 0.1753 // CHB /// 0.1461 // JPT /// 0.2727 // YRI	170 // CEU /// 194 // CHB /// 178 // JPT /// 176 // YRI	YES	same	1	0	C // CEU /// C // CHB /// C // JPT /// C // YRI	0.4118 // CEU /// 0.0979 // CHB /// 0.0955 // JPT /// 0.1364 // YRI	---	---	---	+	AD
AX-11329288	Affx-26978173	Affx-26978173	11	44	36	155	36	114	-0.926143	0.202505	0.177186	Affx-26978173	rs17568237	2	5	75973445	75973445	0	q13.3	AAAACTTCTCCCCAAAAAAGAAAGTGTACTTTTGG[C/T]ATAATCCATTTACAAAGCCAGATTGTGACTGGAAT	T	C	C	T	ENST00000274364 // intron // 0 // Hs.291030 // IQGAP2 // 10788 // IQ motif containing GTPase activating protein 2 /// ENST00000379730 // intron // 0 // Hs.291030 // IQGAP2 // 10788 // IQ motif containing GTPase activating protein 2 /// ENST00000396234 // intron // 0 // Hs.291030 // IQGAP2 // 10788 // IQ motif containing GTPase activating protein 2 /// ENST00000502745 // intron // 0 // Hs.291030 /…	90.5749 // D5S2003 // D5S424 // --- // --- // deCODE /// 80.2604 // D5S1404 // D5S1977 // UT7783 // AFMA204ZF1 // Marshfield /// 80.9757 // --- // --- // 49883 // 47629 // SLM1	D12S1240E // downstream // 504133 /// D5S1678E // upstream // 28344	0.0706 // 0.9294 // CEU /// 0.0000 // 1.0000 // CHB /// 0.0000 // 1.0000 // JPT /// 0.0000 // 1.0000 // YRI	0.1412 // CEU /// 0.0000 // CHB /// 0.0000 // JPT /// 0.0000 // YRI	170 // CEU /// 194 // CHB /// 178 // JPT /// 176 // YRI	YES	same	1	0	T // CEU /// T // CHB /// T // JPT /// T // YRI	0.0706 // CEU /// 0.0000 // CHB /// 0.0000 // JPT /// 0.0000 // YRI	---	---	---	+	AD
AX-11330120	Affx-23832442	Affx-23832442	69	353	15	82	19	1	-5.72097	9.5134e-08	5.29578e-09	Affx-23832442	rs17587295	2	4	166418413	166418413	0	q32.3	ATCTTTTTATGAGGAGAAGAGACTGGGGCAAGAAT[G/T]TTGTTGAATTATATCTGTCTTCAAAGCTATTAAAT	T	G	T	G	ENST00000402744 // intron // 0 // Hs.75360 // CPE // 1363 // carboxypeptidase E /// NM_001873 // intron // 0 // Hs.75360 // CPE // 1363 // carboxypeptidase E	160.6659 // D4S3339 // D4S2952 // --- // --- // deCODE /// 165.5973 // D4S2398 // D4S3326 // ATA27E06 // GATA46B06 // Marshfield /// 158.3160 // D4S2398 // --- // --- // 273423 // SLM1	D4S2767E // downstream // 160758 /// D4S2306 // upstream // 11627	0.9588 // 0.0412 // CEU /// 0.9948 // 0.0052 // CHB /// 1.0000 // 0.0000 // JPT /// 1.0000 // 0.0000 // YRI	0.0824 // CEU /// 0.0103 // CHB /// 0.0000 // JPT /// 0.0000 // YRI	170 // CEU /// 194 // CHB /// 178 // JPT /// 176 // YRI	YES	same	1	0	G // CEU /// G // CHB /// G // JPT /// G // YRI	0.0412 // CEU /// 0.0052 // CHB /// 0.0000 // JPT /// 0.0000 // YRI	---	---	---	+	AD
AX-11330753	Affx-2801521	Affx-2801521	64	231	50	179	8	27	-0.124603	0.481057	0.450419	Affx-2801521	rs17602403	2	10	13398428	13398428	0	p13	TCACATCCACTTTCTAGTGGACAACACTGCCTTAA[A/G]GGATTCCTGGTTCCCAGACCCCAGACACAGGCATT	A	G	A	G	ENST00000327347 // upstream // 8131 // Hs.124027 // SEPHS1 // 22929 // selenophosphate synthetase 1 /// ENST00000448272 // upstream // 58774 // Hs.576834 // --- // --- // Transcribed locus /// NM_001195602 // upstream // 8130 // Hs.124027 // SEPHS1 // 22929 // selenophosphate synthetase 1 /// NM_152751 // downstream // 82056 // Hs.498740 // BEND7 // 222389 // BEN domain containing 7	33.1024 // D10S527 // D10S1725 // --- // --- // deCODE /// 34.3586 // D10S527 // D10S1664 // UT1729 // AFMA210WE5 // Marshfield /// 33.7567 // --- // --- // 909233 // 599491 // SLM1	D10S1275E // downstream // 218339 /// D10S1725 // upstream // 202979	0.7059 // 0.2941 // CEU /// 0.8505 // 0.1495 // CHB /// 0.7921 // 0.2079 // JPT /// 0.7614 // 0.2386 // YRI	0.4706 // CEU /// 0.2371 // CHB /// 0.3258 // JPT /// 0.3182 // YRI	170 // CEU /// 194 // CHB /// 178 // JPT /// 176 // YRI	YES	same	1	0	G // CEU /// G // CHB /// G // JPT /// G // YRI	0.2941 // CEU /// 0.1495 // CHB /// 0.2079 // JPT /// 0.2386 // YRI	---	---	---	+	AD
AX-11331073	Affx-24577381	Affx-24577381	110	378	12	50	1	7	0.84512	0.835144	0.800978	Affx-24577381	rs17609346	2	4	48336371	48336371	0	p11	GAGAAGTTACTTGTTCTATGTTCATATGCCCTGCC[C/T]GGACTCTAACAGGCTACACCTACTCTTAAAGGGGA	T	C	T	C	ENST00000264313 // upstream // 6968 // Hs.479677 // SLAIN2 // 57606 // SLAIN motif family, member 2 /// ENST00000381501 // upstream // 64490 // Hs.479670 // TEC // 7006 // tec protein tyrosine kinase /// NM_003215 // upstream // 64557 // Hs.479670 // TEC // 7006 // tec protein tyrosine kinase /// NM_020846 // upstream // 7242 // Hs.479677 // SLAIN2 // 57606 // SLAIN motif family, member 2	66.2485 // D4S401 // D4S1635 // --- // --- // deCODE /// 60.5018 // D4S401 // D4S2971 // AFM150XE5 // AFMB312YG1 // Marshfield /// 61.0848 // --- // GATA61B02 // 149925 // --- // SLM1	D4S2738 // downstream // 83539 /// D4S2804 // upstream // 87946	0.9706 // 0.0294 // CEU /// 0.7680 // 0.2320 // CHB /// 0.7697 // 0.2303 // JPT /// 0.8352 // 0.1648 // YRI	0.0588 // CEU /// 0.3814 // CHB /// 0.3483 // JPT /// 0.2614 // YRI	170 // CEU /// 194 // CHB /// 178 // JPT /// 176 // YRI	YES	same	1	0	C // CEU /// C // CHB /// C // JPT /// C // YRI	0.0294 // CEU /// 0.2320 // CHB /// 0.2303 // JPT /// 0.1648 // YRI	---	---	---	+	AD
AX-11332422	Affx-21312026	Affx-21312026	83	343	26	49	2	1	-3.41168	0.000907774	0.000322818	Affx-21312026	rs17636071	2	3	143005029	143005029	0	q24	CATCTGCTGACTGAATGCTAGTTATTTTCTCCTAA[C/T]TGGGCTTCCTTTTTCTGTTGCTGATTTTAAGAGTG	T	C	T	C	ENST00000316549 // intron // 0 // Hs.302257 // SLC9A9 // 285195 // solute carrier family 9, subfamily A (NHE9, cation proton antiporter 9), member 9 /// NM_173653 // intron // 0 // Hs.302257 // SLC9A9 // 285195 // solute carrier family 9, subfamily A (NHE9, cation proton antiporter 9), member 9	150.0307 // D3S3694 // D3S3599 // --- // --- // deCODE /// 154.9139 // D3S3546 // D3S1744 // AFMA106YF9 // GATA3C02 // Marshfield /// 147.2028 // --- // --- // 45364 // 860949 // SLM1	D3S4181 // downstream // 163615 /// D3S3373 // upstream // 280536	0.9294 // 0.0706 // CEU /// 1.0000 // 0.0000 // CHB /// 1.0000 // 0.0000 // JPT /// 1.0000 // 0.0000 // YRI	0.1412 // CEU /// 0.0000 // CHB /// 0.0000 // JPT /// 0.0000 // YRI	170 // CEU /// 194 // CHB /// 178 // JPT /// 176 // YRI	YES	same	1	0	C // CEU /// C // CHB /// C // JPT /// C // YRI	0.0706 // CEU /// 0.0000 // CHB /// 0.0000 // JPT /// 0.0000 // YRI	608396 // {Autism susceptibility 16} // 613410 // intron	---	---	+	AD
AX-11332658	Affx-3398059	Affx-3398059	59	286	32	28	6	7	-5.86486	4.58665e-08	2.24758e-09	Affx-3398059	rs17641191	2	10	57767683	57767683	0	q21.1	TAGTTTATACTAAATCCTAAGCAGATATAATGACA[C/T]TAAATTGATGAAAATGGAGTAATTAACAAAGTTTG	T	C	T	C	ENST00000373944 // downstream // 349306 // Hs.591363 // ZWINT // 11130 // ZW10 interacting kinetochore protein /// ENST00000450301 // upstream // 339573 // --- // --- // --- // --- /// NM_001190478 // downstream // 407196 // Hs.727204 // MTRNR2L5 // 100463289 // MT-RNR2-like 5 /// NM_032997 // downstream // 349516 // Hs.591363 // ZWINT // 11130 // ZW10 interacting kinetochore protein	74.9451 // D10S596 // D10S1767 // --- // --- // deCODE /// 75.0396 // D10S1642 // D10S1756 // AFM136YG9 // AFM294XD9 // Marshfield /// 71.2421 // --- // D10S1756 // 994692 // --- // SLM1	D10S596 // downstream // 81078 /// D10S1764 // upstream // 125338	0.9647 // 0.0353 // CEU /// 1.0000 // 0.0000 // CHB /// 1.0000 // 0.0000 // JPT /// 1.0000 // 0.0000 // YRI	0.0706 // CEU /// 0.0000 // CHB /// 0.0000 // JPT /// 0.0000 // YRI	170 // CEU /// 194 // CHB /// 178 // JPT /// 176 // YRI	---	same	1	0	C // CEU /// C // CHB /// C // JPT /// C // YRI	0.0353 // CEU /// 0.0000 // CHB /// 0.0000 // JPT /// 0.0000 // YRI	---	---	---	+	AD
AX-11333257	Affx-27652646	Affx-27652646	48	241	57	174	16	22	-3.71958	0.000172129	9.97761e-05	Affx-27652646	rs17651529	2	6	127340068	127340068	0	q22.33	CTTGGACTTCAGTGGCAATGTGTTTTCTAGTTTAA[C/T]CCTATCTCTCTGATCATTTGTTTTCTTCACTAACA	T	C	T	C	ENST00000563385 // intron // 0 // --- // --- // --- // --- /// NM_001012507 // downstream // 670314 // Hs.486401 // CENPW // 387103 // centromere protein W /// NM_032784 // upstream // 99980 // Hs.135254 // RSPO3 // 84870 // R-spondin 3	127.3457 // D6S1958 // D6S1030 // --- // --- // deCODE /// 125.2489 // D6S1702 // D6S407 // AFMA060ZF9 // AFM198WG11 // Marshfield /// 126.3139 // D6S1639 // --- // --- // 75345 // SLM1	D6S1076 // downstream // 207614 /// D60638 // upstream // 269184	0.6941 // 0.3059 // CEU /// 0.9948 // 0.0052 // CHB /// 0.9888 // 0.0112 // JPT /// 0.9943 // 0.0057 // YRI	0.3294 // CEU /// 0.0103 // CHB /// 0.0225 // JPT /// 0.0114 // YRI	170 // CEU /// 194 // CHB /// 178 // JPT /// 176 // YRI	YES	same	1	0	C // CEU /// C // CHB /// C // JPT /// C // YRI	0.3059 // CEU /// 0.0052 // CHB /// 0.0112 // JPT /// 0.0057 // YRI	---	---	---	+	AD
AX-11333311	Affx-13464664	Affx-13464664	84	321	35	105	3	11	-0.869935	0.219372	0.192168	Affx-13464664	rs17652411	2	16	9314504	9314504	0	p13.2	AGCTGTTATTATATCCAAGGTGAGTATTACAGGCA[A/G]TGGTGTCTTAAAATCAAGCAAATAGGGTTTGGAAA	A	G	A	G	ENST00000403916 // upstream // 63743 // Hs.718298 // --- // --- // Transcribed locus /// ENST00000580426 // downstream // 93188 // --- // --- // --- // --- /// NM_014117 // downstream // 100949 // Hs.221497 // C16orf72 // 29035 // chromosome 16 open reading frame 72 /// NR_036166 // upstream // 14270 // --- // MIR548X // 100422920 // microRNA 548x	24.2969 // D16S406 // D16S404 // --- // --- // deCODE /// 16.8221 // D16S678 // D16S446 // UT1547 // MFD272 // Marshfield /// 22.3260 // D16S406 // D16S404 // --- // --- // SLM1	D16S678 // downstream // 22134 /// D16S687 // upstream // 29928	0.8412 // 0.1588 // CEU /// 1.0000 // 0.0000 // CHB /// 0.9326 // 0.0674 // JPT /// 1.0000 // 0.0000 // YRI	0.2941 // CEU /// 0.0000 // CHB /// 0.1124 // JPT /// 0.0000 // YRI	170 // CEU /// 194 // CHB /// 178 // JPT /// 176 // YRI	YES	same	1	0	G // CEU /// G // CHB /// G // JPT /// G // YRI	0.1588 // CEU /// 0.0000 // CHB /// 0.0674 // JPT /// 0.0000 // YRI	---	---	---	+	AD
AX-11333552	Affx-14987225	Affx-14987225	50	360	3	72	25	4	-7.30966	7.41246e-11	1.3391e-13	Affx-14987225	rs17656978	2	18	47221171	47221171	0	q21.1	TTAGGATGGGTGGAAAGAAGCAGAGAAGGCCATCC[A/G]GGCCAGAGACACATGGGACATGGTGGGGGATGTTT	A	G	A	G	ENST00000590640 // downstream // 43641 // --- // --- // --- // --- /// ENST00000591105 // downstream // 45022 // Hs.565140 // --- // --- // Transcribed locus /// NM_006033 // downstream // 101893 // Hs.465102 // LIPG // 9388 // lipase, endothelial /// NM_006111 // downstream // 88703 // Hs.200136 // ACAA2 // 10449 // acetyl-CoA acyltransferase 2	70.8699 // D18S467 // D18S479 // --- // --- // deCODE /// 69.5492 // D18S467 // D18S1099 // AFM107XH6 // AFMA203YF9 // Marshfield /// 70.1816 // --- // D18S470 // 60533 // --- // SLM1	D18S1238 // downstream // 102995 /// D18S955 // upstream // 64517	0.9000 // 0.1000 // CEU /// 1.0000 // 0.0000 // CHB /// 1.0000 // 0.0000 // JPT /// 1.0000 // 0.0000 // YRI	0.2000 // CEU /// 0.0000 // CHB /// 0.0000 // JPT /// 0.0000 // YRI	170 // CEU /// 194 // CHB /// 178 // JPT /// 176 // YRI	YES	same	1	0	G // CEU /// G // CHB /// G // JPT /// G // YRI	0.1000 // CEU /// 0.0000 // CHB /// 0.0000 // JPT /// 0.0000 // YRI	---	---	---	+	AD
AX-11334512	Affx-12378781	Affx-12378781	1	48	12	85	109	247	-5.28167	3.20072e-09	6.40059e-08	Affx-12378781	rs17675037	2	16	12357859	12357859	0	p13.13	CTCCACCACCATTGCCATCCATGGAGCATGCTTTC[C/T]GGACCAGGCACCCTTCTGATTGATTCAGCTCTTCC	T	C	C	T	ENST00000306030 // intron // 0 // Hs.458401 // SNX29 // 92017 // sorting nexin 29 /// ENST00000323433 // intron // 0 // Hs.458401 // SNX29 // 92017 // sorting nexin 29 /// ENST00000564791 // intron // 0 // Hs.458401 // SNX29 // 92017 // sorting nexin 29 /// ENST00000566228 // intron // 0 // Hs.458401 // SNX29 // 92017 // sorting nexin 29 /// NM_032167 // intron // 0 // Hs.458401 // SNX29 // 92017…	29.3827 // D16S519 // D16S3047 // --- // --- // deCODE /// 23.0496 // D16S748 // D16S3047 // ATA3A07 // AFMA239ZH5 // Marshfield /// 28.2134 // D16S3075 // D16S3102 // --- // --- // SLM1	D16S2737 // downstream // 22704 /// D16S3047 // upstream // 126018	0.0471 // 0.9529 // CEU /// 0.0000 // 1.0000 // CHB /// 0.0000 // 1.0000 // JPT /// 0.0000 // 1.0000 // YRI	0.0941 // CEU /// 0.0000 // CHB /// 0.0000 // JPT /// 0.0000 // YRI	170 // CEU /// 194 // CHB /// 178 // JPT /// 176 // YRI	YES	same	1	0	T // CEU /// T // CHB /// T // JPT /// T // YRI	0.0471 // CEU /// 0.0000 // CHB /// 0.0000 // JPT /// 0.0000 // YRI	---	---	---	+	AD
AX-11334790	Affx-20387535	Affx-20387535	75	296	41	121	7	20	-1.33597	0.107362	0.0907795	Affx-20387535	rs17680434	2	2	66927859	66927859	0	p14	TAGACCTCTGCTCTGAAACGGTTACATCTGAACCC[A/G]TTGCTGCTATGATCCACACCATTTAAAAAAAAAAA	A	G	A	G	ENST00000412944 // intron // 0 // Hs.667940 // LOC100507073 // 100507073 // uncharacterized LOC100507073 /// ENST00000428590 // intron // 0 // Hs.667940 // LOC100507073 // 100507073 // uncharacterized LOC100507073 /// ENST00000432410 // intron // 0 // Hs.380543 // --- // --- // Transcribed locus /// ENST00000433432 // intron // 0 // Hs.380543 // --- // --- // Transcribed locus /// ENST00000451698…	89.1388 // D2S166 // D2S282 // --- // --- // deCODE /// 84.7329 // D2S166 // D2S2368 // AFM234ZH2 // AFMA059WF5 // Marshfield /// 82.0418 // --- // D2S2368 // 781059 // --- // SLM1	D2S166 // downstream // 119684 /// D2S1785 // upstream // 65017	0.8000 // 0.2000 // CEU /// 0.8969 // 0.1031 // CHB /// 0.9494 // 0.0506 // JPT /// 1.0000 // 0.0000 // YRI	0.2353 // CEU /// 0.1649 // CHB /// 0.0787 // JPT /// 0.0000 // YRI	170 // CEU /// 194 // CHB /// 178 // JPT /// 176 // YRI	YES	same	1	0	G // CEU /// G // CHB /// G // JPT /// G // YRI	0.2000 // CEU /// 0.1031 // CHB /// 0.0506 // JPT /// 0.0000 // YRI	---	---	---	+	AD
AX-11334854	Affx-7244507	Affx-7244507	54	270	62	144	6	19	-3.12248	0.00143063	0.000896669	Affx-7244507	rs17681575	2	1	216941624	216941624	0	q41	TGTAAAACACTCATACACCATTGAGAAAGGGTTGA[C/T]GTGAAATTTCAGGAGAACAAATGATGCTGTAATAT	T	C	T	C	ENST00000359162 // intron // 0 // Hs.444225 // ESRRG // 2104 // estrogen-related receptor gamma /// ENST00000360012 // intron // 0 // Hs.444225 // ESRRG // 2104 // estrogen-related receptor gamma /// ENST00000361395 // intron // 0 // Hs.444225 // ESRRG // 2104 // estrogen-related receptor gamma /// ENST00000361525 // intron // 0 // Hs.444225 // ESRRG // 2104 // estrogen-related receptor gamma ///…	221.8761 // D1S2827 // D1S229 // --- // --- // deCODE /// 237.0669 // D1S2827 // D1S490 // AFM297XC1 // AFM309YD1 // Marshfield /// 213.8087 // --- // --- // 614138 // 56603 // SLM1	D1S3320 // downstream // 84123 /// D1S229 // upstream // 151964	0.7118 // 0.2882 // CEU /// 0.7577 // 0.2423 // CHB /// 0.6742 // 0.3258 // JPT /// 0.8636 // 0.1364 // YRI	0.3412 // CEU /// 0.3814 // CHB /// 0.4270 // JPT /// 0.2727 // YRI	170 // CEU /// 194 // CHB /// 178 // JPT /// 176 // YRI	YES	same	1	0	C // CEU /// C // CHB /// C // JPT /// C // YRI	0.2882 // CEU /// 0.2423 // CHB /// 0.3258 // JPT /// 0.1364 // YRI	---	---	---	+	AD
AX-11337021	Affx-24340779	Affx-24340779	92	347	28	80	3	9	-1.07059	0.167784	0.142176	Affx-24340779	rs17723773	2	4	31217377	31217377	0	p15.1	AGCATGAAAGCCTTATGGAACACGATCAGACTTTT[G/T]CAGCAGAAGGCAACTGACCTATACCCAGCACTAAC	T	G	T	G	ENST00000505636 // upstream // 134529 // --- // --- // --- // --- /// ENST00000515292 // downstream // 4080 // --- // --- // --- // --- /// NM_015230 // downstream // 4850243 // Hs.479451 // ARAP2 // 116984 // ArfGAP with RhoGAP domain, ankyrin repeat and PH domain 2 /// NM_032457 // downstream // 68954 // Hs.479439 // PCDH7 // 5099 // protocadherin 7	51.0797 // D4S418 // D4S2408 // --- // --- // deCODE /// 45.7758 // D4S2430 // D4S2408 // GCT6F03 // GATA25B06 // Marshfield /// 43.3113 // --- // --- // 46437 // 538482 // SLM1	D4S2968 // downstream // 44660 /// D4S2846 // upstream // 13233	0.9059 // 0.0941 // CEU /// 0.9948 // 0.0052 // CHB /// 1.0000 // 0.0000 // JPT /// 0.9773 // 0.0227 // YRI	0.1882 // CEU /// 0.0103 // CHB /// 0.0000 // JPT /// 0.0455 // YRI	170 // CEU /// 194 // CHB /// 178 // JPT /// 176 // YRI	YES	same	1	0	G // CEU /// G // CHB /// G // JPT /// G // YRI	0.0941 // CEU /// 0.0052 // CHB /// 0.0000 // JPT /// 0.0227 // YRI	---	---	---	+	AD
AX-11338515	Affx-16504486	Affx-16504486	95	383	25	48	3	3	-3.21635	0.00165498	0.000649161	Affx-16504486	rs17753528	2	20	22423877	22423877	0	p11.21	AAATATATAAAACGTAAGAGAACTTGATAAATCCA[A/G]TAAAAGCCTGCATGTTTCCATTGAGCATTGTAAAA	A	G	A	G	ENST00000377121 // upstream // 22596 // Hs.651993 // LOC284788 // 284788 // uncharacterized LOC284788 /// ENST00000420070 // downstream // 104432 // Hs.720687 // --- // --- // Transcribed locus /// NR_001558 // downstream // 117315 // Hs.9842 // LINC00261 // 140828 // long intergenic non-protein coding RNA 261 /// NR_027089 // upstream // 22596 // Hs.651993 // LOC284788 // 284788 // uncharacteriz…	51.9184 // D20S477 // D20S871 // --- // --- // deCODE /// 47.7344 // D20S180 // D20S101 // AFM240WG1 // AFM058XA1 // Marshfield /// 48.8081 // D20S477 // --- // --- // 59260 // SLM1	D20S477 // downstream // 11813 /// D00210 // upstream // 602612	0.9412 // 0.0588 // CEU /// 0.4845 // 0.5155 // CHB /// 0.3539 // 0.6461 // JPT /// 0.7784 // 0.2216 // YRI	0.1176 // CEU /// 0.5361 // CHB /// 0.4607 // JPT /// 0.3295 // YRI	170 // CEU /// 194 // CHB /// 178 // JPT /// 176 // YRI	YES	same	1	0	G // CEU /// A // CHB /// A // JPT /// G // YRI	0.0588 // CEU /// 0.4845 // CHB /// 0.3539 // JPT /// 0.2216 // YRI	---	---	---	+	AD
AX-11339157	Affx-22368796	Affx-22368796	93	337	29	92	1	6	-0.277763	0.428358	0.390597	Affx-22368796	rs17765088	2	3	45943595	45943595	0	p21.31	ATCAACTGACTAGTGCAGGAGGCTGTTGATTGGCT[C/G]TTGACTGTGATGCCCGCAATTCTCAAAGGAGGACT	C	G	C	G	ENST00000357632 // UTR-3 // 0 // Hs.225946 // CCR9 // 10803 // chemokine (C-C motif) receptor 9 /// ENST00000395963 // UTR-3 // 0 // Hs.225946 // CCR9 // 10803 // chemokine (C-C motif) receptor 9 /// ENST00000418700 // intron // 0 // Hs.30824 // LZTFL1 // 54585 // leucine zipper transcription factor-like 1 /// ENST00000448111 // intron // 0 // Hs.30824 // LZTFL1 // 54585 // leucine zipper transcr…	69.4311 // D3S3624 // D3S3560 // --- // --- // deCODE /// 69.4410 // D3S3582 // D3S1767 // AFMA231XE9 // GATA7A01 // Marshfield /// 64.2815 // --- // D3S1767 // 46954 // --- // SLM1	D3S4405 // downstream // 119065 /// D3S3486E // upstream // 16045	0.8765 // 0.1235 // CEU /// 0.9948 // 0.0052 // CHB /// 1.0000 // 0.0000 // JPT /// 1.0000 // 0.0000 // YRI	0.2235 // CEU /// 0.0103 // CHB /// 0.0000 // JPT /// 0.0000 // YRI	170 // CEU /// 194 // CHB /// 178 // JPT /// 176 // YRI	YES	same	2	0	G // CEU /// G // CHB /// G // JPT /// G // YRI	0.1235 // CEU /// 0.0052 // CHB /// 0.0000 // JPT /// 0.0000 // YRI	---	---	---	+	AD
AX-11339338	Affx-10876326	Affx-10876326	105	368	16	65	2	2	-0.101194	0.503895	0.459698	Affx-10876326	rs17768114	2	14	72356995	72356995	0	q24.2	TACGTGGAAGGTAAAATCAGTGCAGGAGAGGTCCA[C/G]CTGAAGAATGACAGCCGGTAGGATTAGTCTGATTT	C	G	C	G	ENST00000555581 // intron // 0 // --- // --- // --- // --- /// NM_001204423 // upstream // 41822 // Hs.509872 // RGS6 // 9628 // regulator of G-protein signaling 6 /// NM_015556 // downstream // 150875 // Hs.654657 // SIPA1L1 // 26037 // signal-induced proliferation-associated 1 like 1	70.3405 // D14S1002 // D14S277 // --- // --- // deCODE /// 78.3228 // D14S251 // D14S277 // AFM203ZB2 // AFM295ZD5 // Marshfield /// 64.6347 // --- // D14S268 // 847986 // --- // SLM1	D14S855 // downstream // 151187 /// D14S571 // upstream // 40155	0.9059 // 0.0941 // CEU /// 1.0000 // 0.0000 // CHB /// 1.0000 // 0.0000 // JPT /// 1.0000 // 0.0000 // YRI	0.1647 // CEU /// 0.0000 // CHB /// 0.0000 // JPT /// 0.0000 // YRI	170 // CEU /// 194 // CHB /// 178 // JPT /// 176 // YRI	YES	same	2	0	G // CEU /// G // CHB /// G // JPT /// G // YRI	0.0941 // CEU /// 0.0000 // CHB /// 0.0000 // JPT /// 0.0000 // YRI	---	---	---	+	AD
AX-11340054	Affx-13266056	Affx-13266056	100	398	19	28	1	1	-3.34488	0.00142486	0.000411589	Affx-13266056	rs17782006	2	16	80014093	80014093	0	q23.2	GGCAGAGAGAAGCCAGGTGGAAGTGATGTTTTTAG[C/T]TAAACGAGATGTTCATGGATCAGGCAGCTCCTCCA	T	C	T	C	ENST00000565531 // upstream // 60466 // --- // --- // --- // --- /// ENST00000567966 // upstream // 153046 // --- // --- // --- // --- /// NM_001031804 // upstream // 379471 // Hs.134859 // MAF // 4094 // v-maf musculoaponeurotic fibrosarcoma oncogene homolog (avian) /// NM_130897 // upstream // 560761 // Hs.98849 // DYNLRB2 // 83657 // dynein, light chain, roadblock-type 2	100.5771 // D16S3055 // D16S505 // --- // --- // deCODE /// 104.7217 // D16S3040 // D16S686 // AFMA204XD9 // UT7370 // Marshfield /// 92.7435 // --- // D16S507 // 508928 // --- // SLM1	D16S480 // downstream // 16094 /// D16S507 // upstream // 62337	0.9471 // 0.0529 // CEU /// 0.9948 // 0.0052 // CHB /// 1.0000 // 0.0000 // JPT /// 1.0000 // 0.0000 // YRI	0.1059 // CEU /// 0.0103 // CHB /// 0.0000 // JPT /// 0.0000 // YRI	170 // CEU /// 194 // CHB /// 178 // JPT /// 176 // YRI	YES	same	1	0	C // CEU /// C // CHB /// C // JPT /// C // YRI	0.0529 // CEU /// 0.0052 // CHB /// 0.0000 // JPT /// 0.0000 // YRI	177075 // Cataract, pulverulent or cerulean, with or without microcornea // 610202 // upstream	---	---	+	AD
AX-11340764	Affx-11043107	Affx-11043107	74	266	46	155	2	16	0.317862	0.656353	0.624705	Affx-11043107	rs17796466	2	14	85591899	85591899	0	q31.3	GCTTCTTTTATCTTCCTGGAGGAGCATGGAGGCCA[C/T]GTGTAATATCCTTAAGCTGCTCATCCATTGTTAAG	T	C	T	C	ENST00000556016 // downstream // 77294 // --- // --- // --- // --- /// ENST00000556574 // downstream // 174182 // --- // --- // --- // --- /// NM_001244984 // upstream // 3591694 // Hs.181300 // SEL1L // 6400 // sel-1 suppressor of lin-12-like (C. elegans) /// NR_102737 // upstream // 268324 // --- // LINC00911 // 100996280 // long intergenic non-protein coding RNA 911	83.5755 // D14S616 // D14S1061 // --- // --- // deCODE /// 92.5806 // D14S1008 // D14S1022 // AFMB005WF5 // AFMB328ZB1 // Marshfield /// 78.8458 // D14S1035 // --- // --- // 531955 // SLM1	D14S143 // downstream // 142444 /// D14S753 // upstream // 59619	0.7000 // 0.3000 // CEU /// 1.0000 // 0.0000 // CHB /// 1.0000 // 0.0000 // JPT /// 0.7670 // 0.2330 // YRI	0.3882 // CEU /// 0.0000 // CHB /// 0.0000 // JPT /// 0.3068 // YRI	170 // CEU /// 194 // CHB /// 178 // JPT /// 176 // YRI	YES	same	1	0	C // CEU /// C // CHB /// C // JPT /// C // YRI	0.3000 // CEU /// 0.0000 // CHB /// 0.0000 // JPT /// 0.2330 // YRI	---	---	---	+	AD
AX-11342014	Affx-7167182	Affx-7167182	92	380	30	56	1	1	-3.31296	0.00116425	0.000461571	Affx-7167182	rs17820788	2	12	13125834	13125834	0	p13.1	CTTCTTACTCCTGGCCTTTCCTTGGGAGAGTTCAT[A/G]ATTCACCTACTCCATCTAGATATTTGTGATGTCCA	A	G	A	G	ENST00000536029 // intron // 0 // Hs.659383 // LOC100506314 // 100506314 // uncharacterized LOC100506314 /// ENST00000542078 // intron // 0 // Hs.659383 // LOC100506314 // 100506314 // uncharacterized LOC100506314 /// ENST00000543515 // intron // 0 // Hs.659383 // LOC100506314 // 100506314 // uncharacterized LOC100506314 /// ENST00000545914 // intron // 0 // Hs.659383 // LOC100506314 // 100506314…	30.0092 // D12S1581 // D12S1580 // --- // --- // deCODE /// 29.7784 // D12S1581 // D12S364 // AFM147YB8 // AFM345WE1 // Marshfield /// 27.8498 // D12S358 // --- // --- // 41913 // SLM1	D12S1581 // downstream // 41688 /// D12S112E // upstream // 82793	0.9059 // 0.0941 // CEU /// 0.9948 // 0.0052 // CHB /// 1.0000 // 0.0000 // JPT /// 1.0000 // 0.0000 // YRI	0.1882 // CEU /// 0.0103 // CHB /// 0.0000 // JPT /// 0.0000 // YRI	170 // CEU /// 194 // CHB /// 178 // JPT /// 176 // YRI	---	same	1	0	G // CEU /// G // CHB /// G // JPT /// G // YRI	0.0941 // CEU /// 0.0052 // CHB /// 0.0000 // JPT /// 0.0000 // YRI	---	---	---	+	AD
AX-11343328	Affx-8740772	Affx-8740772	88	359	29	77	6	1	-3.39887	0.000805033	0.00033832	Affx-8740772	rs17855933	2	12	95660182	95660182	0	q22	TATTTGCCTTCATTAGCTTGCTCGTTATGCTTCCC[A/G]CTTGGTGGATTGTGTCTTCCTGGCTGGTATGGGGA	A	G	A	G	ENST00000261219 // missense // 0 // Hs.24135 // VEZT // 55591 // vezatin, adherens junctions transmembrane protein /// ENST00000356859 // exon // 0 // Hs.24135 // VEZT // 55591 // vezatin, adherens junctions transmembrane protein /// ENST00000397792 // missense // 0 // Hs.24135 // VEZT // 55591 // vezatin, adherens junctions transmembrane protein /// ENST00000436874 // missense // 0 // Hs.24135 /…	106.4660 // D12S1346 // D12S348 // --- // --- // deCODE /// 99.7544 // D12S327 // D12S362 // AFM248TG1 // AFM336YF9 // Marshfield /// 99.0103 // D12S327 // --- // --- // 553555 // SLM1	D12S101 // downstream // 64490 /// D12S1238E // upstream // 35059	0.9000 // 0.1000 // CEU /// 1.0000 // 0.0000 // CHB /// 1.0000 // 0.0000 // JPT /// 0.9318 // 0.0682 // YRI	0.2000 // CEU /// 0.0000 // CHB /// 0.0000 // JPT /// 0.1136 // YRI	170 // CEU /// 194 // CHB /// 178 // JPT /// 176 // YRI	YES	same	1	0	G // CEU /// G // CHB /// G // JPT /// G // YRI	0.1000 // CEU /// 0.0000 // CHB /// 0.0000 // JPT /// 0.0682 // YRI	---	---	---	+	AD
AX-11344656	Affx-21381738	Affx-21381738	79	321	42	105	2	11	-1.60202	0.0685469	0.0545757	Affx-21381738	rs1800766	2	3	148457642	148457642	0	q24	TGCTCAGCCATGTTCATCTGGGGACCTGCTCCTGG[C/T]AGAGCAATAGGATCTGTGTGCCCAGCACCACTGCC	T	C	T	C	ENST00000349243 // intron // 0 // Hs.477887 // AGTR1 // 185 // angiotensin II receptor, type 1 /// ENST00000402260 // UTR-5 // 0 // Hs.477887 // AGTR1 // 185 // angiotensin II receptor, type 1 /// ENST00000404754 // intron // 0 // Hs.477887 // AGTR1 // 185 // angiotensin II receptor, type 1 /// ENST00000418473 // intron // 0 // Hs.477887 // AGTR1 // 185 // angiotensin II receptor, type 1 /// ENST…	155.9466 // D3S3661 // D3S1555 // --- // --- // deCODE /// 164.9152 // D3S3626 // D3S1299 // AFMB294XF5 // AFM220YH12 // Marshfield /// 153.5036 // --- // D3S1555 // 53074 // --- // SLM1	D3S3661 // downstream // 307733 /// D3S4217 // upstream // 48803	0.8235 // 0.1765 // CEU /// 0.7990 // 0.2010 // CHB /// 0.8315 // 0.1685 // JPT /// 0.9318 // 0.0682 // YRI	0.3294 // CEU /// 0.3196 // CHB /// 0.2697 // JPT /// 0.1136 // YRI	170 // CEU /// 194 // CHB /// 178 // JPT /// 176 // YRI	YES	same	1	0	C // CEU /// C // CHB /// C // JPT /// C // YRI	0.1765 // CEU /// 0.2010 // CHB /// 0.1685 // JPT /// 0.0682 // YRI	106165 // Renal tubular dysgenesis // 267430 // intron /// 106165 // Hypertension, essential // 145500 // intron /// 106165 // Renal tubular dysgenesis // 267430 // UTR-5 /// 106165 // Hypertension, essential // 145500 // UTR-5	---	---	+	AD
AX-11345124	Affx-12315780	Affx-12315780	62	220	45	183	16	28	-1.10043	0.15412	0.135573	Affx-12315780	rs1808890	2	15	101227478	101227478	0	q26.3	TGGCTCCTTGGATATTCATTCAAAAGACATCATTT[C/T]AGATGTCGTGAAACAAAAACCATCTATAACCCCAG	T	C	T	C	ENST00000332783 // downstream // 35568 // Hs.31845 // ASB7 // 140460 // ankyrin repeat and SOCS box containing 7 /// ENST00000559755 // upstream // 28976 // Hs.564747 // --- // --- // Transcribed locus /// NM_000693 // upstream // 192531 // Hs.459538 // ALDH1A3 // 220 // aldehyde dehydrogenase 1 family, member A3 /// NM_198243 // downstream // 35574 // Hs.31845 // ASB7 // 140460 // ankyrin repeat…	131.0729 // D15S203 // D15S642 // --- // --- // deCODE /// 116.5535 // D15S87 // D15S642 // MFD49A // GATA27A03 // Marshfield /// 120.4157 // --- // --- // 558671 // 49892 // SLM1	D15S1314 // downstream // 44259 /// D15S1105E // upstream // 146455	0.6824 // 0.3176 // CEU /// 1.0000 // 0.0000 // CHB /// 1.0000 // 0.0000 // JPT /// 0.5398 // 0.4602 // YRI	0.4471 // CEU /// 0.0000 // CHB /// 0.0000 // JPT /// 0.5114 // YRI	170 // CEU /// 194 // CHB /// 178 // JPT /// 176 // YRI	YES	reverse	1	0	C // CEU /// C // CHB /// C // JPT /// C // YRI	0.3176 // CEU /// 0.0000 // CHB /// 0.0000 // JPT /// 0.4602 // YRI	600463 // Microphthalmia, isolated 8 // 615113 // upstream	---	---	+	AD
AX-11346575	Affx-13671094	Affx-13671094	48	152	53	214	18	54	0.269932	0.634693	0.606394	Affx-13671094	rs1842115	2	17	21710263	21710263	0	p11.2	TCTACTGGATATTTATATTCCCATTACATTGATTG[A/C]AGCAATGAGTATTATTTGGTTGTAATCAAGGATAT	A	C	A	C	ENST00000581769 // upstream // 19338 // Hs.499916 // --- // --- // Transcribed locus, strongly similar to NP_001071272.2 ubc gene product [Danio rerio] /// ENST00000584107 // upstream // 147933 // --- // --- // --- // --- /// NM_001113434 // upstream // 255322 // Hs.514016 // C17orf51 // 339263 // chromosome 17 open reading frame 51 /// NR_028336 // upstream // 115107 // Hs.348578 // FAM27L // 28…	50.0772 // D17S1871 // D17S691 // --- // --- // deCODE /// 48.3018 // D17S1871 // D17S925 // AFM347XA9 // AFM206YH8 // Marshfield /// 43.7699 // --- // D17S1824 // 526621 // --- // SLM1	D17S2040 // downstream // 234149 /// D2S1561E // upstream // 20551	0.5471 // 0.4529 // CEU /// 0.8196 // 0.1804 // CHB /// 0.8652 // 0.1348 // JPT /// 0.6477 // 0.3523 // YRI	0.5529 // CEU /// 0.2577 // CHB /// 0.2697 // JPT /// 0.4773 // YRI	170 // CEU /// 194 // CHB /// 178 // JPT /// 176 // YRI	YES	same	1	0	C // CEU /// C // CHB /// C // JPT /// C // YRI	0.4529 // CEU /// 0.1804 // CHB /// 0.1348 // JPT /// 0.3523 // YRI	---	---	---	+	AD
AX-11347471	Affx-13992361	Affx-13992361	1	42	9	66	113	275	-4.68803	1.1741e-07	1.37923e-06	Affx-13992361	rs1860444	2	17	48868181	48868181	0	q21.33	TGAAGTTGAGGAAGGAAGTTGGACCCATAAGTGCC[C/T]AGTCAGAAATCCTCAGGGCCTGGATGGTGCTTGTG	T	C	C	T	ENST00000502517 // upstream // 23263 // Hs.389460 // LINC00483 // 55018 // long intergenic non-protein coding RNA 483 /// ENST00000510589 // downstream // 6546 // --- // --- // --- // --- /// NM_175575 // upstream // 44424 // Hs.211475 // WFIKKN2 // 124857 // WAP, follistatin/kazal, immunoglobulin, kunitz and netrin domain containing 2 /// NR_073199 // upstream // 23305 // Hs.389460 // LINC00483 …	77.9072 // D17S1815 // D17S941 // --- // --- // deCODE /// 70.4297 // D17S1869 // D17S941 // AFM309WF1 // AFM269XD1 // Marshfield /// 63.0304 // --- // --- // 592814 // 51129 // SLM1	D17S1482E // downstream // 38353 /// D17S1726E // upstream // 71622	0.0353 // 0.9647 // CEU /// 0.3144 // 0.6856 // CHB /// 0.3258 // 0.6742 // JPT /// 0.0682 // 0.9318 // YRI	0.0706 // CEU /// 0.4639 // CHB /// 0.4270 // JPT /// 0.1364 // YRI	170 // CEU /// 194 // CHB /// 178 // JPT /// 176 // YRI	YES	same	1	0	T // CEU /// T // CHB /// T // JPT /// T // YRI	0.0353 // CEU /// 0.3144 // CHB /// 0.3258 // JPT /// 0.0682 // YRI	---	---	---	+	AD
AX-11348317	Affx-22721224	Affx-22721224	79	308	34	95	3	8	-1.43305	0.0939983	0.0759223	Affx-22721224	rs1868162	2	3	74172658	74172658	0	p13	TAAATATATATTAGAAATTTGTTACACATATCCAG[G/T]AATAAACTTATACGAACCTTAAATTTGAGTTATAT	T	G	T	G	ENST00000468766 // downstream // 19954 // Hs.627167 // HSP90AB5P // 442083 // Heat shock protein 90kDa alpha (cytosolic), class B member 5, pseudogene /// ENST00000494640 // upstream // 12452 // --- // --- // --- // --- /// NM_015009 // upstream // 498586 // Hs.743998 // PDZRN3 // 23024 // PDZ domain containing ring finger 3 /// NM_020872 // downstream // 139064 // Hs.12723 // CNTN3 // 5067 // co…	102.8045 // D3S3581 // D3S3653 // --- // --- // deCODE /// 104.9211 // D3S3581 // D3S3653 // AFMA224XF9 // AFMB326XB5 // Marshfield /// 96.5111 // --- // --- // 863133 // 720653 // SLM1	D3S3581 // downstream // 96991 /// D3S3979 // upstream // 45836	0.8882 // 0.1118 // CEU /// 0.9794 // 0.0206 // CHB /// 0.9831 // 0.0169 // JPT /// 0.9148 // 0.0852 // YRI	0.1765 // CEU /// 0.0412 // CHB /// 0.0337 // JPT /// 0.1705 // YRI	170 // CEU /// 194 // CHB /// 178 // JPT /// 176 // YRI	YES	same	1	0	G // CEU /// G // CHB /// G // JPT /// G // YRI	0.1118 // CEU /// 0.0206 // CHB /// 0.0169 // JPT /// 0.0852 // YRI	---	---	---	+	AD
AX-11348387	Affx-32202162	Affx-32202162	5	33	40	175	78	228	-2.30701	0.0119539	0.0105272	Affx-32202162	rs1868860	2	8	42503793	42503793	0	p11.21	CTGGATCTTATCTTAAACTCTAATCTGTTCTGCTC[A/G]GCAGGGCCAGGTAAATACTATTAAGGGTAAGCACT	A	G	A	G	ENST00000438528 // downstream // 95642 // Hs.655320 // SMIM19 // 114926 // small integral membrane protein 19 /// ENST00000531610 // upstream // 48726 // Hs.654576 // CHRNB3 // 1142 // cholinergic receptor, nicotinic, beta 3 (neuronal) /// NM_000749 // upstream // 48769 // Hs.654576 // CHRNB3 // 1142 // cholinergic receptor, nicotinic, beta 3 (neuronal) /// NM_001135675 // downstream // 95653 // …	61.0247 // D8S1051 // D8S1460 // --- // --- // deCODE /// 65.2798 // D8S268 // D8S1745 // AFM156XA3 // AFM200XH12 // Marshfield /// 57.3415 // D8S1817 // --- // --- // 738862 // SLM1	D8S436 // downstream // 63087 /// D8S1115 // upstream // 32761	0.2412 // 0.7588 // CEU /// 0.2268 // 0.7732 // CHB /// 0.1742 // 0.8258 // JPT /// 0.7443 // 0.2557 // YRI	0.3647 // CEU /// 0.3505 // CHB /// 0.3258 // JPT /// 0.3523 // YRI	170 // CEU /// 194 // CHB /// 178 // JPT /// 176 // YRI	---	reverse	1	0	A // CEU /// A // CHB /// A // JPT /// G // YRI	0.2412 // CEU /// 0.2268 // CHB /// 0.1742 // JPT /// 0.2557 // YRI	---	---	---	+	AD
AX-11350202	Affx-6297915	Affx-6297915	63	274	45	149	15	14	-3.38505	0.000619625	0.000355822	Affx-6297915	rs1886415	2	1	191016403	191016403	0	q31.2	GAGAAATAAGTAGATAGAGAGGTGAAATAGAAAAC[A/G]GGAGTTACCTATTTTTTTGTTTTGTTTAAGTATAT	A	G	A	G	ENST00000411735 // downstream // 98752 // --- // --- // --- // --- /// ENST00000413356 // downstream // 245615 // Hs.518802 // LOC440704 // 440704 // uncharacterized LOC440704 /// NM_130782 // upstream // 1111189 // Hs.440890 // RGS18 // 64407 // regulator of G-protein signaling 18 /// NR_033922 // downstream // 245615 // Hs.518802 // LOC440704 // 440704 // uncharacterized LOC440704	190.1737 // D1S384 // D1S2625 // --- // --- // deCODE /// 205.1751 // D1S428 // UNKNOWN // AFM206XD6 // GATA31D05 // Marshfield /// 188.8681 // --- // --- // 263460 // 57970 // SLM1	D1S295E // downstream // 181171 /// D1S422 // upstream // 362403	0.7765 // 0.2235 // CEU /// 0.7526 // 0.2474 // CHB /// 0.8034 // 0.1966 // JPT /// 0.8466 // 0.1534 // YRI	0.3529 // CEU /// 0.3918 // CHB /// 0.3483 // JPT /// 0.2614 // YRI	170 // CEU /// 194 // CHB /// 178 // JPT /// 176 // YRI	YES	same	1	0	G // CEU /// G // CHB /// G // JPT /// G // YRI	0.2235 // CEU /// 0.2474 // CHB /// 0.1966 // JPT /// 0.1534 // YRI	---	---	---	+	AD
AX-11351174	Affx-23127291	Affx-23127291	78	279	39	129	4	27	0.527504	0.727758	0.701078	Affx-23127291	rs1895742	2	4	109987288	109987288	0	q25	CTAAAATAGACTGCAATCTAGAATAATAGTGATGG[A/C]AATATCTGGACATTCATATTTAAATGAATGAAATG	A	C	A	C	ENST00000399126 // intron // 0 // Hs.658842 // COL25A1 // 84570 // collagen, type XXV, alpha 1 /// ENST00000399127 // intron // 0 // Hs.658842 // COL25A1 // 84570 // collagen, type XXV, alpha 1 /// ENST00000399132 // intron // 0 // Hs.658842 // COL25A1 // 84570 // collagen, type XXV, alpha 1 /// ENST00000494183 // intron // 0 // Hs.658842 // COL25A1 // 84570 // collagen, type XXV, alpha 1 /// NM_…	112.7115 // D4S3240 // D4S2623 // --- // --- // deCODE /// 114.4753 // D4S2917 // D4S2945 // AFMA153YH9 // AFMA302WB5 // Marshfield /// 108.8913 // --- // --- // 149635 // 46475 // SLM1	D4S1306 // downstream // 136242 /// D4S1571 // upstream // 120920	0.7941 // 0.2059 // CEU /// 0.9485 // 0.0515 // CHB /// 0.9775 // 0.0225 // JPT /// 0.9205 // 0.0795 // YRI	0.3882 // CEU /// 0.1031 // CHB /// 0.0449 // JPT /// 0.1136 // YRI	170 // CEU /// 194 // CHB /// 178 // JPT /// 176 // YRI	YES	same	1	0	C // CEU /// C // CHB /// C // JPT /// C // YRI	0.2059 // CEU /// 0.0515 // CHB /// 0.0225 // JPT /// 0.0795 // YRI	---	---	---	+	AD
AX-11351292	Affx-30838768	Affx-30838768	71	239	42	174	10	24	0.0634075	0.555519	0.525279	Affx-30838768	rs1897413	2	7	7152178	7152178	0	p22.1	AACTAGATTGTGATAGTATGCACACAATGGAATAC[G/T]GTACCACCACAAGAATGAAGCATTCACAAATAACT	T	G	T	G	ENST00000364348 // upstream // 9866 // --- // --- // --- // --- /// ENST00000429911 // upstream // 44387 // Hs.239666 // C1GALT1 // 56913 // core 1 synthase, glycoprotein-N-acetylgalactosamine 3-beta-galactosyltransferase, 1 /// NM_020156 // upstream // 70068 // Hs.239666 // C1GALT1 // 56913 // core 1 synthase, glycoprotein-N-acetylgalactosamine 3-beta-galactosyltransferase, 1 /// NR_034022 // up…	13.1722 // D7S2201 // D7S1527 // --- // --- // deCODE /// 12.3085 // D7S481 // D7S2514 // AFM049XE3 // AFMC011YC9 // Marshfield /// 9.5925 // D7S481 // D7S2553 // --- // --- // SLM1	D7S3144 // downstream // 75612 /// D7S537E // upstream // 96391	0.7647 // 0.2353 // CEU /// 0.8969 // 0.1031 // CHB /// 0.9382 // 0.0618 // JPT /// 0.8977 // 0.1023 // YRI	0.3529 // CEU /// 0.1856 // CHB /// 0.1236 // JPT /// 0.1818 // YRI	170 // CEU /// 194 // CHB /// 178 // JPT /// 176 // YRI	YES	reverse	1	0	G // CEU /// G // CHB /// G // JPT /// G // YRI	0.2353 // CEU /// 0.1031 // CHB /// 0.0618 // JPT /// 0.1023 // YRI	---	---	---	+	AD
AX-11351977	Affx-34098727	Affx-34098727	90	338	32	88	1	10	-0.587951	0.311135	0.278282	Affx-34098727	rs1907965	2	9	72513240	72513240	0	q21.12	TCCTTGTCTGTCCTTCATGGCTTCTTTATGGACCC[A/G]ATCATGGGCTTCCCCAACATTTGTGCCCCAGATCC	A	G	A	G	ENST00000377197 // intron // 0 // Hs.444459 // C9orf135 // 138255 // chromosome 9 open reading frame 135 /// ENST00000466872 // intron // 0 // Hs.444459 // C9orf135 // 138255 // chromosome 9 open reading frame 135 /// ENST00000527647 // intron // 0 // Hs.444459 // C9orf135 // 138255 // chromosome 9 open reading frame 135 /// ENST00000529131 // intron // 0 // Hs.444459 // C9orf135 // 138255 // chr…	66.7103 // D9S15 // D9S273 // --- // --- // deCODE /// 65.7718 // D9S238 // D9S273 // UT801 // AFM280TH5 // Marshfield /// 70.4849 // --- // D9S273 // 76522 // --- // SLM1	D9S110 // downstream // 77916 /// D9S273 // upstream // 26154	0.9000 // 0.1000 // CEU /// 0.9897 // 0.0103 // CHB /// 1.0000 // 0.0000 // JPT /// 0.7614 // 0.2386 // YRI	0.2000 // CEU /// 0.0206 // CHB /// 0.0000 // JPT /// 0.3182 // YRI	170 // CEU /// 194 // CHB /// 178 // JPT /// 176 // YRI	YES	reverse	1	0	G // CEU /// G // CHB /// G // JPT /// G // YRI	0.1000 // CEU /// 0.0103 // CHB /// 0.0000 // JPT /// 0.2386 // YRI	---	---	---	+	AD
AX-11354116	Affx-28262434	Affx-28262434	108	366	14	67	1	3	0.950367	0.861428	0.829037	Affx-28262434	rs1936899	2	6	19698464	19698464	0	p22.3	ATACCTTTTTTCCACTCTAGTTCCACATCAGTACC[G/T]ATCCTTCCCCAGTCCAAGGCTGATCCTTATATCAC	T	G	G	T	ENST00000432171 // intron // 0 // Hs.637706 // --- // --- // Transcribed locus /// ENST00000450310 // intron // 0 // Hs.571125 // --- // --- // Transcribed locus /// NM_001546 // upstream // 139137 // Hs.519601 // ID4 // 3400 // inhibitor of DNA binding 4, dominant negative helix-loop-helix protein /// NR_030312 // downstream // 1126353 // --- // MIR548A1 // 693125 // microRNA 548a-1	41.4515 // D6S2419 // D6S109 // --- // --- // deCODE /// 34.1262 // D6S1567 // D6S1678 // AFMA219ZD9 // AFM329TE9 // Marshfield /// 38.9976 // --- // --- // 149390 // 57277 // SLM1	D6S508 // downstream // 68153 /// D6S1453 // upstream // 66292	0.8882 // 0.1118 // CEU /// 1.0000 // 0.0000 // CHB /// 1.0000 // 0.0000 // JPT /// 0.6705 // 0.3295 // YRI	0.2235 // CEU /// 0.0000 // CHB /// 0.0000 // JPT /// 0.4773 // YRI	170 // CEU /// 194 // CHB /// 178 // JPT /// 176 // YRI	YES	reverse	1	0	G // CEU /// G // CHB /// G // JPT /// G // YRI	0.1118 // CEU /// 0.0000 // CHB /// 0.0000 // JPT /// 0.3295 // YRI	---	---	---	+	AD
AX-11356082	Affx-10224280	Affx-10224280	16	80	62	231	44	126	-1.79228	0.0427234	0.0365438	Affx-10224280	rs1958715	2	14	20528207	20528207	0	q11.2	AAGAACTTCTGGAACCTTTCTGAGTTGAGTAAATG[A/G]ATCTTAAAAATGGATCTCTAGTGACCGAGTTTATT	A	G	G	A	ENST00000315683 // missense // 0 // Hs.553574 // OR4L1 // 122742 // olfactory receptor, family 4, subfamily L, member 1 /// NM_001004717 // missense // 0 // Hs.553574 // OR4L1 // 122742 // olfactory receptor, family 4, subfamily L, member 1	4.2651 // --- // D14S261 // --- // --- // deCODE /// 6.3632 // --- // D14S261 // --- // AFM238YD6 // Marshfield /// 1.3370 // --- // --- // --- // 1031933 // SLM1	D22S416 // downstream // 563994 /// D14S609 // upstream // 21920	0.3882 // 0.6118 // CEU /// 0.5619 // 0.4381 // CHB /// 0.5169 // 0.4831 // JPT /// 0.5000 // 0.5000 // YRI	0.4471 // CEU /// 0.4639 // CHB /// 0.5169 // JPT /// 0.5000 // YRI	170 // CEU /// 194 // CHB /// 178 // JPT /// 176 // YRI	YES	same	1	0	A // CEU /// G // CHB /// G // JPT /// G // YRI	0.3882 // CEU /// 0.4381 // CHB /// 0.4831 // JPT /// 0.5000 // YRI	---	---	---	+	AD
AX-11356560	Affx-16515229	Affx-16515229	1	20	9	104	113	237	-5.3718	1.6728e-09	3.89767e-08	Affx-16515229	rs1967678	2	20	2364386	2364386	0	p13	GCGAGAAGCAAAGAGGGGAGAATAACAAGAAACCC[C/T]GTGCATGTAGGAATTGGGGAGGGGAGGACCAAAGT	T	C	C	T	ENST00000202625 // intron // 0 // Hs.452039 // TGM6 // 343641 // transglutaminase 6 /// ENST00000381423 // intron // 0 // Hs.452039 // TGM6 // 343641 // transglutaminase 6 /// NM_001254734 // intron // 0 // Hs.452039 // TGM6 // 343641 // transglutaminase 6 /// NM_198994 // intron // 0 // Hs.452039 // TGM6 // 343641 // transglutaminase 6	8.3807 // D20S113 // D20S842 // --- // --- // deCODE /// 8.5993 // D20S906 // D20S842 // AFM338TD9 // AFMA175VB1 // Marshfield /// 10.8639 // D20S906 // D20S842 // --- // --- // SLM1	D20S1099 // downstream // 43159 /// D20S826 // upstream // 9178	0.0412 // 0.9588 // CEU /// 0.0000 // 1.0000 // CHB /// 0.0000 // 1.0000 // JPT /// 0.1250 // 0.8750 // YRI	0.0824 // CEU /// 0.0000 // CHB /// 0.0000 // JPT /// 0.2045 // YRI	170 // CEU /// 194 // CHB /// 178 // JPT /// 176 // YRI	YES	reverse	1	0	T // CEU /// T // CHB /// T // JPT /// T // YRI	0.0412 // CEU /// 0.0000 // CHB /// 0.0000 // JPT /// 0.1250 // YRI	613900 // Spinocerebellar ataxia 35 // 613908 // intron	---	---	+	AD
AX-11357327	Affx-17550476	Affx-17550476	81	365	37	63	4	6	-4.22307	4.73396e-05	1.20498e-05	Affx-17550476	rs198084	2	21	24488182	24488182	0	q21.2	TTAAATATGAATTTGACAAAAAGCAATCAAATTTT[G/T]GGGAGTGTTTTATCTTCAATAGCCACAAAAACCTG	T	G	T	G	ENST00000421604 // intron // 0 // --- // --- // --- // --- /// NR_038400 // downstream // 999335 // Hs.352631 // LINC00308 // 54143 // long intergenic non-protein coding RNA 308 /// NR_040254 // downstream // 245244 // Hs.145622 // D21S2088E // 266917 // D21S2088E	22.2579 // D21S1409 // D21S1257 // --- // --- // deCODE /// 17.2655 // D21S1918 // D21S1250 // AFMA081WF1 // UT1332 // Marshfield /// 18.6412 // --- // --- // 216894 // 693672 // SLM1	D21S1409 // downstream // 139466 /// D21S232 // upstream // 251730	0.8412 // 0.1588 // CEU /// 0.8918 // 0.1082 // CHB /// 0.8764 // 0.1236 // JPT /// 1.0000 // 0.0000 // YRI	0.2471 // CEU /// 0.1959 // CHB /// 0.2472 // JPT /// 0.0000 // YRI	170 // CEU /// 194 // CHB /// 178 // JPT /// 176 // YRI	YES	same	1	0	G // CEU /// G // CHB /// G // JPT /// G // YRI	0.1588 // CEU /// 0.1082 // CHB /// 0.1236 // JPT /// 0.0000 // YRI	---	---	---	+	AD
AX-11357879	Affx-15695164	Affx-15695164	37	171	59	203	26	63	-2.19905	0.0171555	0.0139373	Affx-15695164	rs1987975	2	19	22158299	22158299	0	p12	CTGAAGATGTTTGAGAGGCCCACATAATCTTAACC[A/C]AGACCATTGTTTTCTGACTATGCCAGGACAAAGCT	A	C	C	A	ENST00000397126 // intron // 0 // Hs.732975 // ZNF208 // 7757 // zinc finger protein 208 /// ENST00000599916 // intron // 0 // Hs.732975 // ZNF208 // 7757 // zinc finger protein 208 /// ENST00000601773 // intron // 0 // Hs.732975 // ZNF208 // 7757 // zinc finger protein 208 /// NM_007153 // intron // 0 // Hs.732975 // ZNF208 // 7757 // zinc finger protein 208	47.6428 // D19S925 // D19S568 // --- // --- // deCODE /// 48.6031 // D19S215 // D19S222 // 164ZA7 // AFM234VB2 // Marshfield /// 40.3920 // D19S925 // --- // --- // 55709 // SLM1	D19S401 // downstream // 108379 /// D17S1691 // upstream // 11793	0.5941 // 0.4059 // CEU /// 0.7784 // 0.2216 // CHB /// 0.6461 // 0.3539 // JPT /// 0.7045 // 0.2955 // YRI	0.5765 // CEU /// 0.3402 // CHB /// 0.4831 // JPT /// 0.4318 // YRI	170 // CEU /// 194 // CHB /// 178 // JPT /// 176 // YRI	YES	reverse	1	0	C // CEU /// C // CHB /// C // JPT /// C // YRI	0.4059 // CEU /// 0.2216 // CHB /// 0.3539 // JPT /// 0.2955 // YRI	---	---	---	+	AD
AX-11358928	Affx-2679208	Affx-2679208	54	247	54	168	15	22	-3.13819	0.00130802	0.000849975	Affx-2679208	rs1998966	2	10	12533288	12533288	0	p13	CTGCTGTGTAACTGATGGTGATTAATTGAGTTCAT[C/T]GGGCTGGATGTGGTGGTCTTCACACCAGTGACAGA	T	C	T	C	ENST00000378845 // intron // 0 // Hs.659517 // CAMK1D // 57118 // calcium/calmodulin-dependent protein kinase ID /// ENST00000378847 // intron // 0 // Hs.659517 // CAMK1D // 57118 // calcium/calmodulin-dependent protein kinase ID /// ENST00000487696 // intron // 0 // Hs.659517 // CAMK1D // 57118 // calcium/calmodulin-dependent protein kinase ID /// NM_020397 // intron // 0 // Hs.659517 // CAMK1D …	30.5167 // D10S585 // D10S2325 // --- // --- // deCODE /// 32.5579 // D10S1216 // D10S1430 // GGAA8G02 // GATA84C01 // Marshfield /// 31.2265 // D10S1216 // GAAT5F06 // --- // --- // SLM1	D10S293 // downstream // 350948 /// D10S1705 // upstream // 56152	0.7176 // 0.2824 // CEU /// 0.9227 // 0.0773 // CHB /// 0.8989 // 0.1011 // JPT /// 0.9716 // 0.0284 // YRI	0.4471 // CEU /// 0.1546 // CHB /// 0.1798 // JPT /// 0.0568 // YRI	170 // CEU /// 194 // CHB /// 178 // JPT /// 176 // YRI	YES	same	1	0	C // CEU /// C // CHB /// C // JPT /// C // YRI	0.2824 // CEU /// 0.0773 // CHB /// 0.1011 // JPT /// 0.0284 // YRI	---	---	---	+	AD
AX-11359115	Affx-14783243	Affx-14783243	99	353	23	77	1	6	0.01983	0.54745	0.50791	Affx-14783243	rs2000749	2	18	32001497	32001497	0	q12.1	GGAGATTTCTGGAGGGGGTTGACCACAGCTATTCT[A/G]CTTCTGAAATAGTTCTTTCTTCCTCCATGGTCTAA	A	G	A	G	ENST00000283365 // upstream // 71757 // Hs.643454 // DTNA // 1837 // dystrobrevin, alpha /// ENST00000590846 // upstream // 196581 // Hs.514795 // NOL4 // 8715 // nucleolar protein 4 /// NM_001392 // upstream // 71757 // Hs.643454 // DTNA // 1837 // dystrobrevin, alpha /// NM_003787 // upstream // 197982 // Hs.514795 // NOL4 // 8715 // nucleolar protein 4	55.8485 // D18S1124 // D18S1135 // --- // --- // deCODE /// 61.6042 // D18S1124 // D18S1135 // AFMB301ZE5 // AFMB331ZB1 // Marshfield /// 60.1957 // --- // --- // 75501 // 586785 // SLM1	D18S536 // downstream // 413218 /// D18S1133 // upstream // 97035	0.8941 // 0.1059 // CEU /// 0.7835 // 0.2165 // CHB /// 0.8146 // 0.1854 // JPT /// 0.8409 // 0.1591 // YRI	0.2118 // CEU /// 0.3093 // CHB /// 0.3258 // JPT /// 0.2727 // YRI	170 // CEU /// 194 // CHB /// 178 // JPT /// 176 // YRI	YES	same	1	0	G // CEU /// G // CHB /// G // JPT /// G // YRI	0.1059 // CEU /// 0.2165 // CHB /// 0.1854 // JPT /// 0.1591 // YRI	601239 // Left ventricular noncompaction 1, with or without congenital heart defects // 604169 // upstream	---	---	+	AD
AX-11361083	Affx-24147568	Affx-24147568	107	392	15	42	1	2	-0.962696	0.206766	0.16785	Affx-24147568	rs2029066	2	4	189734077	189734077	0	q35.2	CAGACCTAAGAACATACACAGCATAGCAGCTCCTG[A/G]GTGCTGCTGGAGGCCCTCATGACAGAGACAGACCA	A	G	G	A	ENST00000508799 // downstream // 177792 // Hs.481395 // --- // --- // Transcribed locus /// ENST00000514297 // upstream // 16290 // Hs.385812 // --- // --- // CDNA clone IMAGE:4822119 /// NM_004477 // upstream // 1127897 // Hs.203772 // FRG1 // 2483 // FSHD region gene 1 /// NR_033869 // downstream // 211015 // Hs.435756 // LOC401164 // 401164 // uncharacterized LOC401164	204.1313 // D4S2299 // D4S2390 // --- // --- // deCODE /// 207.5473 // D4S426 // D4S2283 // AFM238VE3 // UT2219 // Marshfield /// 198.2607 // --- // --- // 518297 // 51279 // SLM1	D4S862 // downstream // 28005 /// D4S1086 // upstream // 5671	0.9294 // 0.0706 // CEU /// 1.0000 // 0.0000 // CHB /// 1.0000 // 0.0000 // JPT /// 0.7500 // 0.2500 // YRI	0.1412 // CEU /// 0.0000 // CHB /// 0.0000 // JPT /// 0.4091 // YRI	170 // CEU /// 194 // CHB /// 178 // JPT /// 176 // YRI	---	reverse	1	0	G // CEU /// G // CHB /// G // JPT /// G // YRI	0.0706 // CEU /// 0.0000 // CHB /// 0.0000 // JPT /// 0.2500 // YRI	---	---	---	+	AD
AX-11361325	Affx-8897425	Affx-8897425	2	9	3	82	96	346	-3.22913	0.000293784	0.000620828	Affx-8897425	rs2031408	2	13	106030898	106030898	0	q33.2	TTTCTGTTATTTAATCTATTTTAGAGTGAGGTCTT[C/T]ACTCTTATTTTATGTGCTAATCAACCTGTAGCATC	T	C	C	T	ENST00000448407 // downstream // 80506 // Hs.558713 // DAOA-AS1 // 282706 // DAOA antisense RNA 1 /// ENST00000455851 // downstream // 563478 // --- // --- // --- // --- /// NR_040247 // downstream // 80508 // Hs.558713 // DAOA-AS1 // 282706 // DAOA antisense RNA 1 /// NR_049840 // upstream // 2096050 // --- // MIR548AS // 100847092 // microRNA 548as	104.5944 // D13S1322 // D13S1820 // --- // --- // deCODE /// 89.9498 // D13S274 // D13S1311 // AFM126ZG5 // AFM102XD12 // Marshfield /// 90.3652 // --- // --- // 46629 // 222113 // SLM1	D13S1322 // downstream // 275741 /// D13S1820 // upstream // 45790	0.1176 // 0.8824 // CEU /// 0.0155 // 0.9845 // CHB /// 0.0337 // 0.9663 // JPT /// 0.4034 // 0.5966 // YRI	0.2353 // CEU /// 0.0309 // CHB /// 0.0674 // JPT /// 0.5114 // YRI	170 // CEU /// 194 // CHB /// 178 // JPT /// 176 // YRI	YES	same	1	0	T // CEU /// T // CHB /// T // JPT /// T // YRI	0.1176 // CEU /// 0.0155 // CHB /// 0.0337 // JPT /// 0.4034 // YRI	---	---	---	+	AD
AX-11362195	Affx-3224960	Affx-3224960	73	316	42	110	8	10	-3.16656	0.00140506	0.000771273	Affx-3224960	rs2039723	2	10	44109024	44109024	0	q11.21	CCATGCTTGGAAAATCACTGTTCTAGAGTGACTCA[C/T]TGTGTGACTCTACTGCAGTTTCTCTCTTACATTCA	T	C	T	C	ENST00000361807 // intron // 0 // Hs.147440 // ZNF485 // 220992 // zinc finger protein 485 /// ENST00000374435 // intron // 0 // Hs.147440 // ZNF485 // 220992 // zinc finger protein 485 /// ENST00000374437 // intron // 0 // Hs.147440 // ZNF485 // 220992 // zinc finger protein 485 /// ENST00000430885 // intron // 0 // Hs.147440 // ZNF485 // 220992 // zinc finger protein 485 /// NM_145312 // intron…	64.6252 // D10S1746 // D10S1783 // --- // --- // deCODE /// 66.9576 // D10S1208 // D10S1766 // ATA5A04 // AFM080YE9 // Marshfield /// 59.7861 // --- // --- // 889721 // 317128 // SLM1	D10S1183 // downstream // 105204 /// D10S1669 // upstream // 16845	0.7588 // 0.2412 // CEU /// 0.2526 // 0.7474 // CHB /// 0.2584 // 0.7416 // JPT /// 0.7330 // 0.2670 // YRI	0.3882 // CEU /// 0.3196 // CHB /// 0.3820 // JPT /// 0.3977 // YRI	170 // CEU /// 194 // CHB /// 178 // JPT /// 176 // YRI	YES	reverse	1	0	C // CEU /// T // CHB /// T // JPT /// C // YRI	0.2412 // CEU /// 0.2526 // CHB /// 0.2584 // JPT /// 0.2670 // YRI	---	---	---	+	AD
AX-11362351	Affx-16891612	Affx-16891612	8	55	56	187	59	194	-1.39953	0.0923264	0.0808269	Affx-16891612	rs2041278	2	20	52268995	52268995	0	q13.2	AATGTACATTTGAAACTCTCTTCAGAGCAGAAAAT[G/T]GTTAAGAGTTGCGCAAAACAGAAAGCAGGTCCTTT	T	G	T	G	ENST00000444112 // downstream // 17866 // Hs.259350 // --- // --- // Transcribed locus /// ENST00000459331 // downstream // 16241 // --- // --- // --- // --- /// NM_006526 // upstream // 69359 // Hs.155040 // ZNF217 // 7764 // zinc finger protein 217 /// NR_002189 // downstream // 222045 // Hs.449977 // SUMO1P1 // 391257 // SUMO1 pseudogene 1	84.6504 // D20S211 // D20S876 // --- // --- // deCODE /// 80.3137 // D20S211 // D20S876 // AFM080YA1 // AFMB069WG1 // Marshfield /// 75.1228 // --- // D20S876 // 229430 // --- // SLM1	D20S211 // downstream // 100457 /// D20S876 // upstream // 78685	0.2471 // 0.7529 // CEU /// 0.3196 // 0.6804 // CHB /// 0.3708 // 0.6292 // JPT /// 0.7330 // 0.2670 // YRI	0.4000 // CEU /// 0.4330 // CHB /// 0.4944 // JPT /// 0.3750 // YRI	170 // CEU /// 194 // CHB /// 178 // JPT /// 176 // YRI	YES	same	1	0	T // CEU /// T // CHB /// T // JPT /// G // YRI	0.2471 // CEU /// 0.3196 // CHB /// 0.3708 // JPT /// 0.2670 // YRI	---	---	---	+	AD
AX-11363216	Affx-27850763	Affx-27850763	92	363	27	69	1	2	-1.77492	0.0527058	0.0379559	Affx-27850763	rs2050003	2	6	143333813	143333813	0	q24.2	TATGAAATAGCCCTTAGAGTTGAAACAGAGTAAAA[A/G]CCTGAATATGGTGGAAAGCTATATTAAGATATTTT	A	G	A	G	ENST00000419957 // intron // 0 // Hs.486645 // LOC100507489 // 100507489 // uncharacterized LOC100507489 /// ENST00000446115 // intron // 0 // Hs.486645 // LOC100507489 // 100507489 // uncharacterized LOC100507489 /// NR_038987 // intron // 0 // Hs.486645 // LOC100507489 // 100507489 // uncharacterized LOC100507489	146.1192 // D6S970 // D6S1704 // --- // --- // deCODE /// 143.5789 // D6S970 // D6S1003 // UT7700 // ATA1F08 // Marshfield /// 139.2546 // D6S1055 // --- // --- // 51601 // SLM1	D6S970 // downstream // 255944 /// D6S409 // upstream // 183436	0.9294 // 0.0706 // CEU /// 0.7268 // 0.2732 // CHB /// 0.7865 // 0.2135 // JPT /// 1.0000 // 0.0000 // YRI	0.1412 // CEU /// 0.4227 // CHB /// 0.3820 // JPT /// 0.0000 // YRI	170 // CEU /// 194 // CHB /// 178 // JPT /// 176 // YRI	YES	same	1	0	G // CEU /// G // CHB /// G // JPT /// G // YRI	0.0706 // CEU /// 0.2732 // CHB /// 0.2135 // JPT /// 0.0000 // YRI	---	---	---	+	AD
AX-11363244	Affx-28395685	Affx-28395685	28	79	66	230	21	96	1.48362	0.941048	0.931045	Affx-28395685	rs2050230	2	6	29011927	29011927	0	p22.1	TATTTATGGATCTCCATGACCTAGGAATTACTTGC[A/G]TTTGTAAAAATTAAAGAAAATTAGAAAACATATTT	A	G	A	G	ENST00000377175 // downstream // 63 // Hs.553526 // OR2W1 // 26692 // olfactory receptor, family 2, subfamily W, member 1 /// ENST00000441992 // upstream // 16543 // --- // --- // --- // --- /// NM_001195202 // intron // 0 // Hs.553526 // LOC100129636 // 100129636 // uncharacterized LOC100129636	50.9408 // D6S1022 // D6S273 // --- // --- // deCODE /// 44.1660 // D6S1545 // D6S1615 // AFMA116ZE1 // AFMB044XE9 // Marshfield /// 49.3532 // --- // D6S1568 // 62715 // --- // SLM1	D6S1624 // downstream // 236711 /// D6S2872 // upstream // 356176	0.4824 // 0.5176 // CEU /// 0.2784 // 0.7216 // CHB /// 0.3989 // 0.6011 // JPT /// 0.0227 // 0.9773 // YRI	0.5412 // CEU /// 0.4124 // CHB /// 0.4831 // JPT /// 0.0455 // YRI	170 // CEU /// 194 // CHB /// 178 // JPT /// 176 // YRI	YES	same	1	0	A // CEU /// A // CHB /// A // JPT /// A // YRI	0.4824 // CEU /// 0.2784 // CHB /// 0.3989 // JPT /// 0.0227 // YRI	---	---	---	+	AD
AX-11363778	Affx-13606689	Affx-13606689	30	114	61	218	31	103	-0.462787	0.348281	0.321759	Affx-13606689	rs2056206	2	1	71936910	71936910	0	p31.1	ATATTGTTCATTACAGGAACACATCAGCTCTTCAG[C/T]AAAACATCAATGGTTTATGTCCTAAGACTTTTTGA	T	C	T	C	ENST00000306821 // intron // 0 // Hs.146542 // NEGR1 // 257194 // neuronal growth regulator 1 /// ENST00000357731 // intron // 0 // Hs.146542 // NEGR1 // 257194 // neuronal growth regulator 1 /// ENST00000434200 // intron // 0 // Hs.146542 // NEGR1 // 257194 // neuronal growth regulator 1 /// ENST00000585415 // intron // 0 // Hs.535534 // ZRANB2-AS2 // 100852410 // ZRANB2 antisense RNA 2 (head to…	99.0479 // D1S2895 // D1S224 // --- // --- // deCODE /// 100.1648 // D1S198 // D1S1180 // AFM074ZA5 // UT2152 // Marshfield /// 91.4363 // --- // --- // 54694 // 743809 // SLM1	D80032 // downstream // 68285 /// D1S224 // upstream // 203276	0.4706 // 0.5294 // CEU /// 0.6546 // 0.3454 // CHB /// 0.6685 // 0.3315 // JPT /// 0.5341 // 0.4659 // YRI	0.5647 // CEU /// 0.5052 // CHB /// 0.4607 // JPT /// 0.4318 // YRI	170 // CEU /// 194 // CHB /// 178 // JPT /// 176 // YRI	YES	reverse	1	0	T // CEU /// C // CHB /// C // JPT /// C // YRI	0.4706 // CEU /// 0.3454 // CHB /// 0.3315 // JPT /// 0.4659 // YRI	---	---	---	+	AD
AX-11364401	Affx-31435968	Affx-31435968	36	159	65	217	20	58	-1.46127	0.0835731	0.0719707	Affx-31435968	rs2062375	2	8	119977792	119977792	0	q24.12	TTCTGGTGACCGGGGCTGAGCCACACACCTATGCT[C/G]TAAATGCAAAGGAGGTTGGGAAAGTGTGTGCCTGG	C	G	G	C	ENST00000297350 // upstream // 13353 // Hs.81791 // TNFRSF11B // 4982 // tumor necrosis factor receptor superfamily, member 11b /// ENST00000384604 // upstream // 10960 // --- // --- // --- // --- /// NM_002546 // upstream // 13409 // Hs.81791 // TNFRSF11B // 4982 // tumor necrosis factor receptor superfamily, member 11b /// NM_006438 // upstream // 101632 // Hs.176615 // COLEC10 // 10584 // coll…	119.8073 // D8S1016 // D8S269 // --- // --- // deCODE /// 125.7746 // D8S522 // D8S199 // AFM240WC9 // MFD177A // Marshfield /// 113.6464 // D8S522 // --- // --- // 864937 // SLM1	D8S48 // downstream // 220133 /// D8S47 // upstream // 83680	0.5765 // 0.4235 // CEU /// 0.6856 // 0.3144 // CHB /// 0.7416 // 0.2584 // JPT /// 0.9318 // 0.0682 // YRI	0.5176 // CEU /// 0.5464 // CHB /// 0.3596 // JPT /// 0.1136 // YRI	170 // CEU /// 194 // CHB /// 178 // JPT /// 176 // YRI	YES	same	2	0	G // CEU /// G // CHB /// G // JPT /// G // YRI	0.4235 // CEU /// 0.3144 // CHB /// 0.2584 // JPT /// 0.0682 // YRI	602643 // Paget disease, juvenile // 239000 // upstream /// 602643 // Paget disease, juvenile // 239000 // upstream	---	---	+	AD
AX-11364783	Affx-27720656	Affx-27720656	4	22	45	170	74	245	-0.984741	0.185312	0.162376	Affx-27720656	rs2066076	2	6	132854027	132854027	0	q23.2	TCCTAGTTAATCAATTATATCTGTAGAAAACATTT[A/C]TGTTGCATTGATGAGAATTTATTTCAAGATTTTTT	A	C	C	A	ENST00000426566 // upstream // 13593 // --- // --- // --- // --- /// ENST00000434551 // upstream // 5402 // Hs.434116 // TAAR9 // 134860 // trace amine associated receptor 9 (gene/pseudogene) /// NM_003569 // upstream // 19690 // Hs.593148 // STX7 // 8417 // syntaxin 7 /// NM_175057 // upstream // 5400 // Hs.434116 // TAAR9 // 134860 // trace amine associated receptor 9 (gene/pseudogene)	131.6113 // D6S413 // D6S87 // --- // --- // deCODE /// 131.3812 // D6S413 // D6S1038 // AFM210VF8 // GATA23B12 // Marshfield /// 130.4103 // --- // --- // 48722 // 42309 // SLM1	D6S957 // downstream // 42027 /// D6S989 // upstream // 281682	0.1824 // 0.8176 // CEU /// 0.6134 // 0.3866 // CHB /// 0.6011 // 0.3989 // JPT /// 0.2670 // 0.7330 // YRI	0.3176 // CEU /// 0.5258 // CHB /// 0.5281 // JPT /// 0.4205 // YRI	170 // CEU /// 194 // CHB /// 178 // JPT /// 176 // YRI	YES	same	1	0	A // CEU /// C // CHB /// C // JPT /// A // YRI	0.1824 // CEU /// 0.3866 // CHB /// 0.3989 // JPT /// 0.2670 // YRI	---	---	---	+	AD
AX-11365318	Affx-16757436	Affx-16757436	23	318	44	103	38	13	-11.7513	5.10314e-29	3.47564e-32	Affx-16757436	rs2071199	2	20	43030866	43030866	0	q13.12	CTGTGTTTGTGTCTTAGGAGTTGCCCGTGTTGATC[C/T]TGCTTATGTATGTAAGTGTGTATGTGTGTGTACTT	T	C	T	C	ENST00000316099 // intron // 0 // Hs.116462 // HNF4A // 3172 // hepatocyte nuclear factor 4, alpha /// ENST00000316673 // intron // 0 // Hs.116462 // HNF4A // 3172 // hepatocyte nuclear factor 4, alpha /// ENST00000372920 // intron // 0 // Hs.116462 // HNF4A // 3172 // hepatocyte nuclear factor 4, alpha /// ENST00000415691 // intron // 0 // Hs.116462 // HNF4A // 3172 // hepatocyte nuclear factor …	68.6143 // D20S861 // D20S911 // --- // --- // deCODE /// 60.8469 // D20S170 // D20S119 // AFM193XC9 // AFM273YH9 // Marshfield /// 61.3506 // D20S96 // D20S481 // --- // --- // SLM1	D20S1054 // downstream // 139132 /// D20S1127 // upstream // 20158	0.8529 // 0.1471 // CEU /// 0.8299 // 0.1701 // CHB /// 0.7809 // 0.2191 // JPT /// 0.9886 // 0.0114 // YRI	0.2471 // CEU /// 0.2784 // CHB /// 0.3034 // JPT /// 0.0227 // YRI	170 // CEU /// 194 // CHB /// 178 // JPT /// 176 // YRI	YES	same	1	0	C // CEU /// C // CHB /// C // JPT /// C // YRI	0.1471 // CEU /// 0.1701 // CHB /// 0.2191 // JPT /// 0.0114 // YRI	600281 // {Diabetes mellitus, noninsulin-dependent} // 125853 // intron /// 600281 // MODY, type I // 125850 // intron	---	---	+	AD
AX-11365890	Affx-16020064	Affx-16020064	71	326	38	102	14	9	-4.65547	6.06076e-06	1.61618e-06	Affx-16020064	rs2075650	2	19	45395619	45395619	0	q13.32	AGGGAAGGAAGAGATGAGAGTTGGTGTGGGGTTGG[A/G]GTGGAGTGTGACAGCGTTTCTCTTCTCCAGAGCTG	A	G	A	G	ENST00000252487 // intron // 0 // Hs.655909 // TOMM40 // 10452 // translocase of outer mitochondrial membrane 40 homolog (yeast) /// ENST00000405636 // intron // 0 // Hs.655909 // TOMM40 // 10452 // translocase of outer mitochondrial membrane 40 homolog (yeast) /// ENST00000426677 // intron // 0 // Hs.655909 // TOMM40 // 10452 // translocase of outer mitochondrial membrane 40 homolog (yeast) /// …	71.5247 // D19S559 // D19S908 // --- // --- // deCODE /// 68.2519 // D19S559 // D19S908 // UT7544 // AFMB060XC5 // Marshfield /// 60.8810 // --- // D19S918 // 41396 // --- // SLM1	D19S1088 // downstream // 13818 /// D19S918 // upstream // 119158	0.8471 // 0.1529 // CEU /// 0.8866 // 0.1134 // CHB /// 0.8708 // 0.1292 // JPT /// 0.8466 // 0.1534 // YRI	0.2353 // CEU /// 0.2268 // CHB /// 0.2135 // JPT /// 0.1932 // YRI	170 // CEU /// 194 // CHB /// 178 // JPT /// 176 // YRI	YES	same	1	0	G // CEU /// G // CHB /// G // JPT /// G // YRI	0.1529 // CEU /// 0.1134 // CHB /// 0.1292 // JPT /// 0.1534 // YRI	---	---	---	+	AD
AX-11367536	Affx-28429757	Affx-28429757	33	180	62	202	28	55	-3.48945	0.000343694	0.000242011	Affx-28429757	rs2105961	2	6	30415636	30415636	0	p21.33	GAGTTATATGGGAAGAATGGAGCAATGGGTTTGGC[A/C]GTTGGGGTGGGGAAACAGGGAGGAAGGGAATGAAA	A	C	A	C	ENST00000424642 // upstream // 18593 // --- // --- // --- // --- /// ENST00000445710 // downstream // 28540 // --- // --- // --- // --- /// NM_001199120 // downstream // 101001 // Hs.183232 // RPP21 // 79897 // ribonuclease P/MRP 21kDa subunit /// NM_005516 // upstream // 41547 // Hs.650174 // HLA-E // 3133 // major histocompatibility complex, class I, E	51.1348 // D6S1022 // D6S273 // --- // --- // deCODE /// 44.5792 // D6S1545 // D6S1615 // AFMA116ZE1 // AFMB044XE9 // Marshfield /// 49.8115 // --- // D6S1568 // 62715 // --- // SLM1	D6S388 // downstream // 80866 /// D6S2954 // upstream // 319054	0.6176 // 0.3824 // CEU /// 0.3866 // 0.6134 // CHB /// 0.4270 // 0.5730 // JPT /// 0.8523 // 0.1477 // YRI	0.4588 // CEU /// 0.5258 // CHB /// 0.5169 // JPT /// 0.2500 // YRI	170 // CEU /// 194 // CHB /// 178 // JPT /// 176 // YRI	YES	reverse	1	0	C // CEU /// A // CHB /// A // JPT /// C // YRI	0.3824 // CEU /// 0.3866 // CHB /// 0.4270 // JPT /// 0.1477 // YRI	---	---	---	+	AD
AX-11367660	Affx-8494424	Affx-8494424	62	233	45	156	9	11	-1.62825	0.0634657	0.0517361	Affx-8494424	rs2107613	2	12	888428	888428	0	p13.33	GCAGTTATTTTATTTGACATGTGAGTGGTATTTGC[C/T]TTCAGATTTCGAATTCCCTGTTGGGAAAGTAATAT	T	C	C	T	ENST00000315939 // intron // 0 // Hs.744906 // WNK1 // 65125 // WNK lysine deficient protein kinase 1 /// ENST00000447667 // intron // 0 // Hs.744906 // WNK1 // 65125 // WNK lysine deficient protein kinase 1 /// ENST00000530271 // intron // 0 // Hs.744906 // WNK1 // 65125 // WNK lysine deficient protein kinase 1 /// ENST00000535572 // intron // 0 // Hs.744906 // WNK1 // 65125 // WNK lysine defici…	0.9661 // --- // D12S91 // --- // --- // deCODE /// 0.9725 // D12S341 // D12S94 // AFM294YD9 // AFM206ZE5 // Marshfield /// 0.5555 // --- // D12S1608 // --- // --- // SLM1	D12S341 // downstream // 39223 /// D12S94 // upstream // 21972	0.7588 // 0.2412 // CEU /// 0.8711 // 0.1289 // CHB /// 0.9045 // 0.0955 // JPT /// 0.5852 // 0.4148 // YRI	0.3647 // CEU /// 0.2577 // CHB /// 0.1685 // JPT /// 0.4205 // YRI	170 // CEU /// 194 // CHB /// 178 // JPT /// 176 // YRI	YES	same	1	0	C // CEU /// C // CHB /// C // JPT /// C // YRI	0.2412 // CEU /// 0.1289 // CHB /// 0.0955 // JPT /// 0.4148 // YRI	605232 // Neuropathy, hereditary sensory and autonomic, type II // 201300 // intron /// 605232 // Pseudohypoaldosteronism, type IIC // 614492 // intron	---	---	+	AD
AX-11371154	Affx-34890695	Affx-34890695	39	157	14	73	2	10	0.716627	0.800245	0.763198	Affx-34890695	rs2157386	2	X	42659691	42659691	0	p11.3	TTTGATGGTACGTATTAATAATATATCCTGATACC[A/G]AATTCAAGACCTTTTTTTTTTTTATTTTGAGATGG	A	G	A	G	ENST00000378131 // upstream // 22361 // Hs.127689 // PPP1R2P9 // 80316 // protein phosphatase 1, regulatory (inhibitor) subunit 2 pseudogene 9 /// ENST00000440955 // upstream // 376552 // Hs.495998 // --- // --- // CDNA FLJ31543 fis, clone NT2RI2000841 /// NM_001270458 // upstream // 854464 // Hs.183109 // MAOA // 4128 // monoamine oxidase A /// NR_002191 // upstream // 22205 // Hs.127689 // PPP1…	66.4653 // DXS8085 // DXS6810 // --- // --- // deCODE /// 42.5647 // DXS8012 // UNKNOWN // AFMA124XD9 // GATA31B12 // Marshfield /// 46.1755 // --- // GATA31B12 // 57324 // --- // SLM1	DXS7715 // downstream // 36299 /// DXS228 // upstream // 70970	0.8875 // 0.1125 // CEU /// 0.5943 // 0.4057 // CHB /// 0.5128 // 0.4872 // JPT /// 0.4889 // 0.5111 // YRI	0.1750 // CEU /// 0.4340 // CHB /// 0.3590 // JPT /// 0.5333 // YRI	80 // CEU /// 106 // CHB /// 78 // JPT /// 90 // YRI	YES	same	1	0	G // CEU /// G // CHB /// G // JPT /// A // YRI	0.1125 // CEU /// 0.4057 // CHB /// 0.4872 // JPT /// 0.4889 // YRI	309850 // Brunner syndrome // 300615 // upstream	---	---	+	AD
AX-11372389	Affx-25118890	Affx-25118890	1	9	18	82	103	344	-1.42204	0.0928776	0.0775078	Affx-25118890	rs2172893	2	4	90442287	90442287	0	q22.1	AAATAGTTTGTACCACATGACCTACAATGTCCTTA[A/C]CAATTTTAAAATCTTGAATCTGAATTTTACTCCCA	A	C	A	C	ENST00000333209 // upstream // 213126 // Hs.605082 // GPRIN3 // 285513 // GPRIN family member 3 /// ENST00000506864 // upstream // 30220 // Hs.133910 // --- // --- // Transcribed locus /// NM_001146054 // downstream // 202963 // Hs.21374 // SNCA // 6622 // synuclein, alpha (non A4 component of amyloid precursor) /// NM_198281 // upstream // 213126 // Hs.605082 // GPRIN3 // 285513 // GPRIN family …	98.3824 // D4S2461 // D4S410 // --- // --- // deCODE /// 99.1778 // D4S2461 // D4S2433 // AFMB343ZA9 // GGAA22C12 // Marshfield /// 97.5580 // D4S2460 // --- // --- // 435680 // SLM1	D4S933 // downstream // 63471 /// D4S2304 // upstream // 8966	0.0588 // 0.9412 // CEU /// 0.0000 // 1.0000 // CHB /// 0.0000 // 1.0000 // JPT /// 0.0000 // 1.0000 // YRI	0.1176 // CEU /// 0.0000 // CHB /// 0.0000 // JPT /// 0.0000 // YRI	170 // CEU /// 194 // CHB /// 178 // JPT /// 176 // YRI	YES	same	1	0	A // CEU /// A // CHB /// A // JPT /// A // YRI	0.0588 // CEU /// 0.0000 // CHB /// 0.0000 // JPT /// 0.0000 // YRI	163890 // Parkinson disease 1 // 168601 // downstream /// 163890 // Parkinson disease 4 // 605543 // downstream /// 163890 // Dementia, Lewy body // 127750 // downstream	---	---	+	AD
AX-11373922	Affx-14129734	Affx-14129734	21	59	54	194	48	184	0.937402	0.843703	0.825724	Affx-14129734	rs2191248	2	17	59876352	59876352	0	q23.2	TTTTAAAGCTTAACTGGCAAGGAACAATTCATTTC[C/T]CAAGAAGCCTAGTTAACCAAAGTTTACTAACTTTA	T	C	C	T	ENST00000259008 // intron // 0 // Hs.128903 // BRIP1 // 83990 // BRCA1 interacting protein C-terminal helicase 1 /// ENST00000577598 // intron // 0 // Hs.128903 // BRIP1 // 83990 // BRCA1 interacting protein C-terminal helicase 1 /// NM_032043 // intron // 0 // Hs.128903 // BRIP1 // 83990 // BRCA1 interacting protein C-terminal helicase 1	90.9336 // D17S1855 // D17S808 // --- // --- // deCODE /// 82.8217 // D17S1160 // D17S1821 // UT5608 // AFMA351ZC9 // Marshfield /// 72.4875 // --- // D17S1297 // 58531 // --- // SLM1	D17S1855 // downstream // 140501 /// D17S1598 // upstream // 146870	0.3765 // 0.6235 // CEU /// 0.1289 // 0.8711 // CHB /// 0.1461 // 0.8539 // JPT /// 0.0398 // 0.9602 // YRI	0.4941 // CEU /// 0.2577 // CHB /// 0.2921 // JPT /// 0.0795 // YRI	170 // CEU /// 194 // CHB /// 178 // JPT /// 176 // YRI	YES	reverse	1	0	T // CEU /// T // CHB /// T // JPT /// T // YRI	0.3765 // CEU /// 0.1289 // CHB /// 0.1461 // JPT /// 0.0398 // YRI	605882 // Fanconi anemia, complementation group J // 609054 // intron /// 605882 // Breast cancer, early-onset // 114480 // intron	---	---	+	AD
AX-11376532	Affx-6475466	Affx-6475466	56	235	55	170	11	32	-1.47617	0.0824894	0.0699498	Affx-6475466	rs2226273	2	1	198097051	198097051	0	q31.3	AGGCAGTTCAGAATCCCTGATCCTCACGAACACTC[C/T]ACCTGCCATCCTCTTCCCTCTATCTCCCTTTTTTT	T	C	C	T	ENST00000367385 // upstream // 29042 // Hs.24119 // NEK7 // 140609 // NIMA-related kinase 7 /// ENST00000367390 // downstream // 192443 // Hs.442578 // LHX9 // 56956 // LIM homeobox 9 /// NM_020204 // downstream // 197778 // Hs.442578 // LHX9 // 56956 // LIM homeobox 9 /// NM_133494 // upstream // 29057 // Hs.24119 // NEK7 // 140609 // NIMA-related kinase 7	194.6957 // D1S2816 // D1S413 // --- // --- // deCODE /// 211.8937 // D1S2816 // D1S2745 // AFMC023WE9 // AFMB277YF5 // Marshfield /// 193.2677 // --- // --- // 244051 // 986811 // SLM1	D1S3469 // downstream // 67265 /// D1S2432 // upstream // 72421	0.6882 // 0.3118 // CEU /// 0.7165 // 0.2835 // CHB /// 0.6685 // 0.3315 // JPT /// 0.9318 // 0.0682 // YRI	0.3882 // CEU /// 0.3608 // CHB /// 0.4831 // JPT /// 0.1136 // YRI	170 // CEU /// 194 // CHB /// 178 // JPT /// 176 // YRI	YES	reverse	1	0	C // CEU /// C // CHB /// C // JPT /// C // YRI	0.3118 // CEU /// 0.2835 // CHB /// 0.3315 // JPT /// 0.0682 // YRI	---	---	---	+	AD
AX-11376844	Affx-27789027	Affx-27789027	16	402	94	27	7	2	-17.3227	1.06632e-62	1.58428e-67	Affx-27789027	rs2230926	2	6	138196066	138196066	0	q23.3	TCAGGACACAGACTTGGTACTGAGGAAGGCGCTGT[G/T]CAGCACGCTCAAGGAAACAGACACACGCAACTTTA	T	G	T	G	ENST00000237289 // missense // 0 // Hs.211600 // TNFAIP3 // 7128 // tumor necrosis factor, alpha-induced protein 3 /// ENST00000420009 // missense // 0 // Hs.211600 // TNFAIP3 // 7128 // tumor necrosis factor, alpha-induced protein 3 /// NM_001270507 // missense // 0 // Hs.211600 // TNFAIP3 // 7128 // tumor necrosis factor, alpha-induced protein 3 /// NM_001270508 // missense // 0 // Hs.211600 //…	140.6766 // D6S1009 // D6S1587 // --- // --- // deCODE /// 139.1808 // D6S1009 // D6S1699 // GATA32B03 // AFMA059YG1 // Marshfield /// 136.8654 // --- // D6S1569 // 46804 // --- // SLM1	D6S1319 // downstream // 202151 /// D6S1833 // upstream // 6390	0.9765 // 0.0235 // CEU /// 0.9381 // 0.0619 // CHB /// 0.8708 // 0.1292 // JPT /// 0.5057 // 0.4943 // YRI	0.0471 // CEU /// 0.1237 // CHB /// 0.1910 // JPT /// 0.5114 // YRI	170 // CEU /// 194 // CHB /// 178 // JPT /// 176 // YRI	YES	same	1	0	G // CEU /// G // CHB /// G // JPT /// G // YRI	0.0235 // CEU /// 0.0619 // CHB /// 0.1292 // JPT /// 0.4943 // YRI	---	---	---	+	AD
AX-11377044	Affx-28441545	Affx-28441545	108	388	8	45	2	3	0.427078	0.710362	0.665339	Affx-28441545	rs2233985	2	6	31079242	31079242	0	p21.33	ATGTTCCAAGAAGAGCCAGGAGGGCGGAGGACTCC[A/G]GGAGGAAATGGGTTATTGATACCTGGGTATAGATG	A	G	A	G	ENST00000259870 // synon // 0 // Hs.272214 // C6orf15 // 29113 // chromosome 6 open reading frame 15 /// NM_014070 // synon // 0 // Hs.272214 // C6orf15 // 29113 // chromosome 6 open reading frame 15	51.2265 // D6S1022 // D6S273 // --- // --- // deCODE /// 44.7746 // D6S1545 // D6S1615 // AFMA116ZE1 // AFMB044XE9 // Marshfield /// 50.0282 // --- // D6S1568 // 62715 // --- // SLM1	D6S2934 // downstream // 5660 /// D6S2689 // upstream // 16050	0.9706 // 0.0294 // CEU /// 0.8196 // 0.1804 // CHB /// 0.7809 // 0.2191 // JPT /// 1.0000 // 0.0000 // YRI	0.0588 // CEU /// 0.2784 // CHB /// 0.3933 // JPT /// 0.0000 // YRI	170 // CEU /// 194 // CHB /// 178 // JPT /// 176 // YRI	YES	reverse	1	0	G // CEU /// G // CHB /// G // JPT /// G // YRI	0.0294 // CEU /// 0.1804 // CHB /// 0.2191 // JPT /// 0.0000 // YRI	---	---	---	+	AD
AX-11377604	Affx-28458963	Affx-28458963	9	39	46	163	68	235	-0.471406	0.349871	0.318676	Affx-28458963	rs2239528	2	6	31510105	31510105	0	p21.33	TTTGCCACGCAGGTCTTCTCTGTAGGCACCCCTCC[A/G]TGGATGCGCGAGGAACGAGTGTGGCGAAGGCTGCG	A	G	A	G	ENST00000376185 // intron // 0 // Hs.254042 // DDX39B // 7919 // DEAD (Asp-Glu-Ala-Asp) box polypeptide 39B /// ENST00000396172 // UTR-5 // 0 // Hs.254042 // DDX39B // 7919 // DEAD (Asp-Glu-Ala-Asp) box polypeptide 39B /// ENST00000417556 // UTR-5 // 0 // Hs.254042 // DDX39B // 7919 // DEAD (Asp-Glu-Ala-Asp) box polypeptide 39B /// ENST00000420520 // exon // 0 // --- // --- // --- // --- /// ENST…	51.2860 // D6S1022 // D6S273 // --- // --- // deCODE /// 44.9014 // D6S1545 // D6S1615 // AFMA116ZE1 // AFMB044XE9 // Marshfield /// 50.1689 // --- // D6S1568 // 62715 // --- // SLM1	D6S2672 // downstream // 38420 /// D6S2791 // upstream // 30255	0.2588 // 0.7412 // CEU /// 0.1753 // 0.8247 // CHB /// 0.2809 // 0.7191 // JPT /// 0.1705 // 0.8295 // YRI	0.4000 // CEU /// 0.3093 // CHB /// 0.3820 // JPT /// 0.2955 // YRI	170 // CEU /// 194 // CHB /// 178 // JPT /// 176 // YRI	YES	same	1	0	A // CEU /// A // CHB /// A // JPT /// A // YRI	0.2588 // CEU /// 0.1753 // CHB /// 0.2809 // JPT /// 0.1705 // YRI	---	---	---	+	AD
AX-11377792	Affx-24266207	Affx-24266207	1	78	24	3	98	354	-2.12438	0.0171622	0.0168191	Affx-24266207	rs2240997	2	4	25675125	25675125	0	p15.2	AGGTCCTGAGCAGGAGTTCATATCTAGAGAGCTGT[A/G]AGTCAGGCCTTCCTTCTTAGCGGGTTTCCTGTATG	A	G	G	A	ENST00000382051 // intron // 0 // Hs.479372 // SLC34A2 // 10568 // solute carrier family 34 (sodium phosphate), member 2 /// ENST00000503434 // intron // 0 // Hs.479372 // SLC34A2 // 10568 // solute carrier family 34 (sodium phosphate), member 2 /// ENST00000504570 // intron // 0 // Hs.479372 // SLC34A2 // 10568 // solute carrier family 34 (sodium phosphate), member 2 /// NM_001177998 // intron /…	42.7818 // D4S3022 // D4S2305 // --- // --- // deCODE /// 38.8887 // D4S3044 // D4S2305 // AFMA065XG9 // UT5665 // Marshfield /// 37.7169 // D4S404 // --- // --- // 538220 // SLM1	D4S1384 // downstream // 12485 /// D4S2731 // upstream // 273643	0.1000 // 0.9000 // CEU /// 0.2113 // 0.7887 // CHB /// 0.2978 // 0.7022 // JPT /// 0.3182 // 0.6818 // YRI	0.2000 // CEU /// 0.3608 // CHB /// 0.3034 // JPT /// 0.4545 // YRI	170 // CEU /// 194 // CHB /// 178 // JPT /// 176 // YRI	YES	same	1	0	A // CEU /// A // CHB /// A // JPT /// A // YRI	0.1000 // CEU /// 0.2113 // CHB /// 0.2978 // JPT /// 0.3182 // YRI	604217 // ?Testicular microlithiasis // 610441 // intron /// 604217 // Pulmonary alveolar microlithiasis // 265100 // intron	---	---	+	AD
AX-11379120	Affx-2797359	Affx-2797359	27	99	63	220	33	118	-0.0740097	0.499721	0.470501	Affx-2797359	rs2254252	2	10	13363822	13363822	0	p13	GGCGGCCTCGGCGGCCGGCAGGCCATGCTGGAGTA[C/T]CTGCCATGATGAAGAGGAGGACGTCCCACAAGTTC	T	C	C	T	ENST00000319684 // intron // 0 // Hs.124027 // SEPHS1 // 22929 // selenophosphate synthetase 1 /// ENST00000327347 // intron // 0 // Hs.124027 // SEPHS1 // 22929 // selenophosphate synthetase 1 /// ENST00000378614 // intron // 0 // Hs.124027 // SEPHS1 // 22929 // selenophosphate synthetase 1 /// ENST00000537130 // intron // 0 // Hs.124027 // SEPHS1 // 22929 // selenophosphate synthetase 1 /// ENS…	32.9971 // D10S527 // D10S1725 // --- // --- // deCODE /// 34.2935 // D10S527 // D10S1664 // UT1729 // AFMA210WE5 // Marshfield /// 33.7226 // --- // --- // 909233 // 599491 // SLM1	D10S1275E // downstream // 183733 /// D10S1725 // upstream // 237585	0.4882 // 0.5118 // CEU /// 0.3196 // 0.6804 // CHB /// 0.4270 // 0.5730 // JPT /// 0.2841 // 0.7159 // YRI	0.5529 // CEU /// 0.3918 // CHB /// 0.4494 // JPT /// 0.4773 // YRI	170 // CEU /// 194 // CHB /// 178 // JPT /// 176 // YRI	YES	same	1	0	T // CEU /// T // CHB /// T // JPT /// T // YRI	0.4882 // CEU /// 0.3196 // CHB /// 0.4270 // JPT /// 0.2841 // YRI	---	---	---	+	AD
AX-11379249	Affx-3629909	Affx-3629909	67	243	48	160	8	34	0.0219152	0.537756	0.508742	Affx-3629909	rs2255576	2	10	7514583	7514583	0	p14	GTTTGGATTCAGGTCATCTGACTCCATAAGCCAGG[G/T]GTTTAGCCCTTACTCTCTTTTGCCAAACTGCTAGA	T	G	T	G	ENST00000384722 // downstream // 14082 // --- // --- // --- // --- /// ENST00000420395 // upstream // 679 // --- // --- // --- // --- /// NM_001029880 // upstream // 61135 // Hs.407983 // SFMBT2 // 57713 // Scm-like with four mbt domains 2 /// NM_032817 // downstream // 86649 // Hs.498586 // ITIH5 // 80760 // inter-alpha-trypsin inhibitor heavy chain family, member 5	21.5501 // D10S1751 // D10S1779 // --- // --- // deCODE /// 21.6449 // D10S1691 // D10S1779 // AFMA337ZE9 // AFMA051XG9 // Marshfield /// 20.9286 // D10S1751 // D10S1431 // --- // --- // SLM1	D16S671 // downstream // 157759 /// D10S2477 // upstream // 48679	0.7529 // 0.2471 // CEU /// 0.8299 // 0.1701 // CHB /// 0.9045 // 0.0955 // JPT /// 0.5739 // 0.4261 // YRI	0.2588 // CEU /// 0.2784 // CHB /// 0.1910 // JPT /// 0.5795 // YRI	170 // CEU /// 194 // CHB /// 178 // JPT /// 176 // YRI	YES	same	1	0	G // CEU /// G // CHB /// G // JPT /// G // YRI	0.2471 // CEU /// 0.1701 // CHB /// 0.0955 // JPT /// 0.4261 // YRI	---	---	---	+	AD
AX-11379999	Affx-10259162	Affx-10259162	46	219	54	179	22	37	-3.24391	0.000878892	0.000589515	Affx-10259162	rs226986	2	14	22964880	22964880	0	q11.2	GTGGCTGCAAGTTTTCCCCAGGAGGTTTTTGTTAG[A/C]GCATGTATTACTGTGACAATAACAATGACATGCGC	A	C	A	C	ENST00000390493 // downstream // 1012 // --- // --- // --- // --- /// ENST00000390494 // upstream // 16 // --- // --- // --- // --- /// NM_001001912 // downstream // 830642 // Hs.547982 // OR4E2 // 26686 // olfactory receptor, family 4, subfamily E, member 2 /// NM_001344 // downstream // 68927 // Hs.82890 // DAD1 // 1603 // defender against cell death 1	14.9284 // D14S283 // D14S990 // --- // --- // deCODE /// 14.1092 // D14S283 // D14S990 // AFM312XH1 // AFMA218YH1 // Marshfield /// 8.9062 // --- // D14S990 // 349069 // --- // SLM1	D14S1186 // downstream // 30356 /// D14S1325 // upstream // 55668	0.6882 // 0.3118 // CEU /// 0.6237 // 0.3763 // CHB /// 0.7079 // 0.2921 // JPT /// 0.9148 // 0.0852 // YRI	0.3882 // CEU /// 0.4433 // CHB /// 0.4494 // JPT /// 0.1705 // YRI	170 // CEU /// 194 // CHB /// 178 // JPT /// 176 // YRI	YES	same	1	0	C // CEU /// C // CHB /// C // JPT /// C // YRI	0.3118 // CEU /// 0.3763 // CHB /// 0.2921 // JPT /// 0.0852 // YRI	---	---	---	+	AD
AX-11380231	Affx-4368499	Affx-4368499	7	46	49	187	67	204	-1.89277	0.0337063	0.0291941	Affx-4368499	rs2272094	2	11	122738261	122738261	0	q24.1	CATGAAGCTGAGGAAAGCACATGTGATATGGAAGA[A/G]AGGTCAGTGGGCAGGGAACCTGACGGGGGCTATAA	A	G	A	G	ENST00000227348 // missense // 0 // Hs.159523 // CRTAM // 56253 // cytotoxic and regulatory T cell molecule /// ENST00000533416 // exon // 0 // Hs.159523 // CRTAM // 56253 // cytotoxic and regulatory T cell molecule /// ENST00000533709 // missense // 0 // Hs.159523 // CRTAM // 56253 // cytotoxic and regulatory T cell molecule /// NM_019604 // missense // 0 // Hs.159523 // CRTAM // 56253 // cytoto…	127.2852 // D11S1336 // D11S4094 // --- // --- // deCODE /// 120.0593 // D11S1299 // D11S936 // UT5153 // AFM256ZA5 // Marshfield /// 113.0487 // --- // --- // 60555 // 65606 // SLM1	D11S4402 // downstream // 27527 /// DXS6735 // upstream // 84032	0.2471 // 0.7529 // CEU /// 0.6289 // 0.3711 // CHB /// 0.4719 // 0.5281 // JPT /// 0.7159 // 0.2841 // YRI	0.4235 // CEU /// 0.5155 // CHB /// 0.4944 // JPT /// 0.4091 // YRI	170 // CEU /// 194 // CHB /// 178 // JPT /// 176 // YRI	YES	same	1	0	A // CEU /// G // CHB /// A // JPT /// G // YRI	0.2471 // CEU /// 0.3711 // CHB /// 0.4719 // JPT /// 0.2841 // YRI	---	---	---	+	AD
AX-11380309	Affx-6709768	Affx-6709768	43	175	52	168	14	45	-0.943571	0.193931	0.172695	Affx-6709768	rs2272880	2	1	209786078	209786078	0	q32.2	GGCACAGAGAACTACCACCTCTGCCCTGCCCCATC[A/G]ACTCTTCTTCCCTCAAATACTTCAAAGGTTGTTGC	A	G	G	A	ENST00000009105 // intron // 0 // Hs.199068 // CAMK1G // 57172 // calcium/calmodulin-dependent protein kinase IG /// ENST00000361322 // intron // 0 // Hs.199068 // CAMK1G // 57172 // calcium/calmodulin-dependent protein kinase IG /// NM_020439 // intron // 0 // Hs.199068 // CAMK1G // 57172 // calcium/calmodulin-dependent protein kinase IG	213.1658 // D1S491 // D1S205 // --- // --- // deCODE /// 227.9646 // D1S491 // D1S205 // AFM310VB1 // AFM108YA3 // Marshfield /// 207.0405 // D1S491 // D1S205 // --- // --- // SLM1	D1S70 // downstream // 4742 /// D29400 // upstream // 2166	0.6353 // 0.3647 // CEU /// 0.7371 // 0.2629 // CHB /// 0.7247 // 0.2753 // JPT /// 0.9205 // 0.0795 // YRI	0.4471 // CEU /// 0.3608 // CHB /// 0.3708 // JPT /// 0.1364 // YRI	170 // CEU /// 194 // CHB /// 178 // JPT /// 176 // YRI	YES	same	1	0	G // CEU /// G // CHB /// G // JPT /// G // YRI	0.3647 // CEU /// 0.2629 // CHB /// 0.2753 // JPT /// 0.0795 // YRI	---	---	---	+	AD
AX-11381044	Affx-22621683	Affx-22621683	74	302	42	122	7	13	-2.07545	0.0254213	0.0189722	Affx-22621683	rs2279290	2	3	66430811	66430811	0	p14.1	CTTTGGGGAGGTGGCCATTGGAAACAAGCAAGTAC[G/T]GGGCTTCCGCGCGCTCTGGACTGCCTGAAGTTAAT	T	G	T	G	ENST00000273261 // missense // 0 // Hs.518055 // LRIG1 // 26018 // leucine-rich repeats and immunoglobulin-like domains 1 /// ENST00000383703 // missense // 0 // Hs.518055 // LRIG1 // 26018 // leucine-rich repeats and immunoglobulin-like domains 1 /// ENST00000464350 // UTR-3 // 0 // Hs.379386 // SLC25A26 // 115286 // solute carrier family 25 (S-adenosylmethionine carrier), member 26 /// ENST0000…	91.5375 // D3S3697 // D3S1217 // --- // --- // deCODE /// 95.0384 // D3S3697 // D3S3524 // AFM303TD9 // AFMA059XB5 // Marshfield /// 83.2754 // --- // --- // 61262 // 555347 // SLM1	D3S3697 // downstream // 56502 /// D3S3545 // upstream // 333250	0.7706 // 0.2294 // CEU /// 0.9485 // 0.0515 // CHB /// 0.9607 // 0.0393 // JPT /// 0.9318 // 0.0682 // YRI	0.3647 // CEU /// 0.1031 // CHB /// 0.0787 // JPT /// 0.1364 // YRI	170 // CEU /// 194 // CHB /// 178 // JPT /// 176 // YRI	YES	reverse	1	0	G // CEU /// G // CHB /// G // JPT /// G // YRI	0.2294 // CEU /// 0.0515 // CHB /// 0.0393 // JPT /// 0.0682 // YRI	---	---	---	+	AD
AX-11383160	Affx-34896481	Affx-34896481	7	52	36	106	12	81	0.286714	0.652967	0.612834	Affx-34896481	rs2298065	2	X	44005835	44005835	0	p11.3	AGGGAAGAGAAGAGGCAGAAATTCCAGTCCTCCTC[A/C]CCCCAAAATTTTAGTCTCGGGATTTATTTGTGCTG	A	C	C	A	ENST00000343571 // downstream // 1293 // Hs.521953 // EFHC2 // 80258 // EF-hand domain (C-terminal) containing 2 /// ENST00000397254 // downstream // 115668 // --- // --- // --- // --- /// NM_000266 // upstream // 172914 // Hs.522615 // NDP // 4693 // Norrie disease (pseudoglioma) /// NM_025184 // downstream // 1293 // Hs.521953 // EFHC2 // 80258 // EF-hand domain (C-terminal) containing 2	67.7336 // DXS6810 // DXS8080 // --- // --- // deCODE /// 44.4291 // DXS8035 // DXS8080 // AFMA246ZE9 // AFMC012ZC1 // Marshfield /// 49.9368 // GATA31B12 // DXS8080 // --- // --- // SLM1	DXS6670 // downstream // 55164 /// DXS8210 // upstream // 16812	0.4375 // 0.5625 // CEU /// 0.8113 // 0.1887 // CHB /// 0.6282 // 0.3718 // JPT /// 0.4000 // 0.6000 // YRI	0.5250 // CEU /// 0.2642 // CHB /// 0.3333 // JPT /// 0.4889 // YRI	80 // CEU /// 106 // CHB /// 78 // JPT /// 90 // YRI	YES	same	1	0	A // CEU /// C // CHB /// C // JPT /// A // YRI	0.4375 // CEU /// 0.1887 // CHB /// 0.3718 // JPT /// 0.4000 // YRI	300658 // Exudative vitreoretinopathy, X-linked // 305390 // upstream /// 300658 // Norrie disease // 310600 // upstream	---	---	+	AD
AX-11383612	Affx-23284140	Affx-23284140	84	314	38	109	1	14	-0.220744	0.446269	0.412646	Affx-23284140	rs2302310	2	4	122250734	122250734	0	q27	AGGTTTTATTTACTATGCAATAACAAACTGCAGAC[A/G]AAACATTTTTTTTGAAGTTTTCATTCATAAATGCA	A	G	A	G	ENST00000334383 // UTR-3 // 0 // Hs.368977 // QRFPR // 84109 // pyroglutamylated RFamide peptide receptor /// ENST00000394427 // missense // 0 // Hs.368977 // QRFPR // 84109 // pyroglutamylated RFamide peptide receptor /// ENST00000507331 // UTR-3 // 0 // Hs.368977 // QRFPR // 84109 // pyroglutamylated RFamide peptide receptor /// NM_198179 // missense // 0 // Hs.368977 // QRFPR // 84109 // pyrog…	123.3883 // D4S427 // D4S1612 // --- // --- // deCODE /// 124.3909 // D4S1573 // D4S1612 // AFM266VF9 // AFM319ZC1 // Marshfield /// 119.5327 // --- // --- // 532886 // 770405 // SLM1	D4S454 // downstream // 53252 /// D4S1612 // upstream // 73811	0.8412 // 0.1588 // CEU /// 0.4794 // 0.5206 // CHB /// 0.3090 // 0.6910 // JPT /// 0.8182 // 0.1818 // YRI	0.2706 // CEU /// 0.5876 // CHB /// 0.3933 // JPT /// 0.3182 // YRI	170 // CEU /// 194 // CHB /// 178 // JPT /// 176 // YRI	YES	reverse	1	0	G // CEU /// A // CHB /// A // JPT /// G // YRI	0.1588 // CEU /// 0.4794 // CHB /// 0.3090 // JPT /// 0.1818 // YRI	---	---	---	+	AD
AX-11384063	Affx-16025648	Affx-16025648	49	262	61	142	13	32	-3.59045	0.000288055	0.000165056	Affx-16025648	rs2306660	2	19	45802863	45802863	0	q13.32	CACTCCCCTCCCTTTCATCTTCCACATTCTTCAGT[A/G]TCTTTCCTGTGACCTGCACTAACCATTTCAGAATG	A	G	A	G	ENST00000262891 // intron // 0 // Hs.34314 // MARK4 // 57787 // MAP/microtubule affinity-regulating kinase 4 /// ENST00000300843 // intron // 0 // Hs.34314 // MARK4 // 57787 // MAP/microtubule affinity-regulating kinase 4 /// NM_001199867 // intron // 0 // Hs.34314 // MARK4 // 57787 // MAP/microtubule affinity-regulating kinase 4 /// NM_031417 // intron // 0 // Hs.34314 // MARK4 // 57787 // MAP/m…	72.3010 // D19S559 // D19S908 // --- // --- // deCODE /// 69.3222 // D19S559 // D19S908 // UT7544 // AFMB060XC5 // Marshfield /// 62.3025 // D19S918 // D19S219 // --- // --- // SLM1	D19S836 // downstream // 3877 /// D19S1005 // upstream // 3764	0.6706 // 0.3294 // CEU /// 0.9330 // 0.0670 // CHB /// 0.9101 // 0.0899 // JPT /// 1.0000 // 0.0000 // YRI	0.4706 // CEU /// 0.1340 // CHB /// 0.1798 // JPT /// 0.0000 // YRI	170 // CEU /// 194 // CHB /// 178 // JPT /// 176 // YRI	YES	reverse	1	0	G // CEU /// G // CHB /// G // JPT /// G // YRI	0.3294 // CEU /// 0.0670 // CHB /// 0.0899 // JPT /// 0.0000 // YRI	---	---	---	+	AD
AX-11388026	Affx-8202635	Affx-8202635	80	301	40	120	2	15	-0.302497	0.413709	0.381137	Affx-8202635	rs2375113	2	1	25525915	25525915	0	p36.11	CGTGCAGAAGGAGAAGGTGGGAGGAGCCGAGAGGA[A/G]GGGAAGACCCCCCTGAGCAACGTGAGACCAAGGCT	A	G	A	G	ENST00000413189 // upstream // 73970 // --- // --- // --- // --- /// ENST00000455902 // upstream // 8715 // Hs.576360 // --- // --- // Transcribed locus /// NM_001031680 // upstream // 234414 // Hs.170019 // RUNX3 // 864 // runt-related transcription factor 3 /// NM_207170 // downstream // 22852 // Hs.20013 // SYF2 // 25949 // SYF2 homolog, RNA splicing factor (S. cerevisiae)	44.6417 // D1S234 // D1S2885 // --- // --- // deCODE /// 54.5539 // D1S2674 // UNKNOWN // AFMA240WD9 // GGAA2D04 // Marshfield /// 46.6435 // --- // --- // 614545 // 49062 // SLM1	D1S1676 // downstream // 125133 /// D1S3130 // upstream // 28065	0.7824 // 0.2176 // CEU /// 0.7423 // 0.2577 // CHB /// 0.6517 // 0.3483 // JPT /// 0.8693 // 0.1307 // YRI	0.3176 // CEU /// 0.3711 // CHB /// 0.4494 // JPT /// 0.2614 // YRI	170 // CEU /// 194 // CHB /// 178 // JPT /// 176 // YRI	---	same	1	0	G // CEU /// G // CHB /// G // JPT /// G // YRI	0.2176 // CEU /// 0.2577 // CHB /// 0.3483 // JPT /// 0.1307 // YRI	---	---	---	+	AD
[truncated: 10,244 more rows]
